# Supplementary material for: Single-Cell cis-Mendelian Randomization Reveals Cell-Specific Genetic Mechanisms Underlying Atopic Dermatitis
Source: Int J Mol Sci. 2026 Feb 27;27(5):2226. doi: 10.3390/ijms27052226 (PMC12985171; doi:10.3390/ijms27052226)
Supplement: Supplementary file 1 [file ijms-27-02226-s001.zip › Supplementary Tables.xlsx]

## Sheet: Table of contents
Table of contents
Table S1. Mendelian Randomization results using single-cell cis-eQTLs.
Table S2. Mr-link-2 results using single-cell cis-eQTLs.
Table S3. Colocalization results using single-cell cis-eQTLs
Table S4. Mendelian Randomization results using bulk cis-eQTLs.
Table S5. Results from the Open Targets platform query.
Table S6. Results from the Mouse genome informatics query.
Table S7. Results from the Pharos query.
Table S8. Results from the Drug-gene interactions database query.

## Sheet: Table S1
id.exposure	id.outcome	outcome	exposure	method	nsnp	b	se	pval
b_intermediate.ENSG00000002822	eczema	outcome	exposure	Wald ratio	1	0.00165345	0.0319765	0.958761
b_intermediate.ENSG00000003249	eczema	outcome	exposure	Wald ratio	1	-0.0159954	0.0200485	0.424968
b_intermediate.ENSG00000003402	eczema	outcome	exposure	Wald ratio	1	0.0163341	0.0230476	0.478503
b_intermediate.ENSG00000004534	eczema	outcome	exposure	Wald ratio	1	-0.0320987	0.0242803	0.186166
b_intermediate.ENSG00000005020	eczema	outcome	exposure	Wald ratio	1	0.00904715	0.0205519	0.659785
b_intermediate.ENSG00000005075	eczema	outcome	exposure	Wald ratio	1	0.0224868	0.0357227	0.529033
b_intermediate.ENSG00000006015	eczema	outcome	exposure	Wald ratio	1	0.0316699	0.0199873	0.113081
b_intermediate.ENSG00000006282	eczema	outcome	exposure	Wald ratio	1	0.0149888	0.0182803	0.412248
b_intermediate.ENSG00000007129	eczema	outcome	exposure	Wald ratio	1	0.0330457	0.0290081	0.254624
b_intermediate.ENSG00000007312	eczema	outcome	exposure	Wald ratio	1	-0.0340615	0.0321497	0.289388
b_intermediate.ENSG00000007944	eczema	outcome	exposure	Wald ratio	1	0.0019304	0.0268058	0.94259
b_intermediate.ENSG00000008324	eczema	outcome	exposure	Wald ratio	1	-0.00734462	0.0262882	0.779947
b_intermediate.ENSG00000009413	eczema	outcome	exposure	Inverse variance weighted	2	-0.0115805	0.0253385	0.647649
b_intermediate.ENSG00000010278	eczema	outcome	exposure	Wald ratio	1	0.0178544	0.0271478	0.510748
b_intermediate.ENSG00000010704	eczema	outcome	exposure	Inverse variance weighted	2	0.021169	0.0197474	0.283725
b_intermediate.ENSG00000011007	eczema	outcome	exposure	Wald ratio	1	-0.0363744	0.0295776	0.218774
b_intermediate.ENSG00000012660	eczema	outcome	exposure	Wald ratio	1	0.0196142	0.02272	0.387972
b_intermediate.ENSG00000013374	eczema	outcome	exposure	Wald ratio	1	0.00199487	0.0350682	0.954637
b_intermediate.ENSG00000013573	eczema	outcome	exposure	Inverse variance weighted	2	0.00856603	0.0131813	0.515782
b_intermediate.ENSG00000025708	eczema	outcome	exposure	Wald ratio	1	0.0136574	0.0296317	0.644867
b_intermediate.ENSG00000026508	eczema	outcome	exposure	Inverse variance weighted	2	0.00806706	0.0287642	0.779129
b_intermediate.ENSG00000029534	eczema	outcome	exposure	Inverse variance weighted	2	0.022901	0.0134906	0.0895926
b_intermediate.ENSG00000033178	eczema	outcome	exposure	Wald ratio	1	-0.0192285	0.0276886	0.487396
b_intermediate.ENSG00000033867	eczema	outcome	exposure	Inverse variance weighted	2	0.0363765	0.0193191	0.0597104
b_intermediate.ENSG00000035115	eczema	outcome	exposure	Inverse variance weighted	2	-0.00747774	0.0219445	0.733287
b_intermediate.ENSG00000035403	eczema	outcome	exposure	Wald ratio	1	-0.00641164	0.0260351	0.805474
b_intermediate.ENSG00000038210	eczema	outcome	exposure	Wald ratio	1	-0.0152131	0.0261485	0.560705
b_intermediate.ENSG00000042493	eczema	outcome	exposure	Wald ratio	1	0.0131271	0.0190779	0.491403
b_intermediate.ENSG00000047662	eczema	outcome	exposure	MR Egger	9	-0.00781082	0.0144925	0.606624
b_intermediate.ENSG00000047662	eczema	outcome	exposure	Weighted median	9	0.00471892	0.0072596	0.515676
b_intermediate.ENSG00000047662	eczema	outcome	exposure	Inverse variance weighted	9	0.0069907	0.0068644	0.308488
b_intermediate.ENSG00000047662	eczema	outcome	exposure	Simple mode	9	0.0270015	0.015022	0.109978
b_intermediate.ENSG00000047662	eczema	outcome	exposure	Weighted mode	9	0.00209433	0.00751685	0.787605
b_intermediate.ENSG00000049239	eczema	outcome	exposure	Wald ratio	1	-0.0288693	0.0327339	0.37781
b_intermediate.ENSG00000051620	eczema	outcome	exposure	Inverse variance weighted	2	-0.0142372	0.0226166	0.529019
b_intermediate.ENSG00000054654	eczema	outcome	exposure	Wald ratio	1	0.0253932	0.0308106	0.409841
b_intermediate.ENSG00000055163	eczema	outcome	exposure	Wald ratio	1	-0.0281163	0.0300366	0.349238
b_intermediate.ENSG00000055211	eczema	outcome	exposure	Wald ratio	1	-0.0308631	0.024496	0.207696
b_intermediate.ENSG00000055955	eczema	outcome	exposure	Wald ratio	1	0.0198224	0.0332579	0.551161
b_intermediate.ENSG00000057608	eczema	outcome	exposure	Wald ratio	1	0.017582	0.0165409	0.287808
b_intermediate.ENSG00000060138	eczema	outcome	exposure	Wald ratio	1	-0.00436146	0.0295029	0.882476
b_intermediate.ENSG00000063854	eczema	outcome	exposure	Wald ratio	1	0.00277044	0.0255439	0.913633
b_intermediate.ENSG00000064886	eczema	outcome	exposure	MR Egger	7	-0.000551064	0.0144734	0.971102
b_intermediate.ENSG00000064886	eczema	outcome	exposure	Weighted median	7	0.00282376	0.00736577	0.701451
b_intermediate.ENSG00000064886	eczema	outcome	exposure	Inverse variance weighted	7	0.0031841	0.00656262	0.627543
b_intermediate.ENSG00000064886	eczema	outcome	exposure	Simple mode	7	-0.00154784	0.0120462	0.901958
b_intermediate.ENSG00000064886	eczema	outcome	exposure	Weighted mode	7	0.00210022	0.00807982	0.803604
b_intermediate.ENSG00000065883	eczema	outcome	exposure	Wald ratio	1	0.0225824	0.0277558	0.415869
b_intermediate.ENSG00000066923	eczema	outcome	exposure	Wald ratio	1	-0.0378809	0.0332777	0.254984
b_intermediate.ENSG00000068745	eczema	outcome	exposure	Wald ratio	1	0.0213023	0.0341339	0.532574
b_intermediate.ENSG00000068878	eczema	outcome	exposure	Wald ratio	1	-0.00337809	0.0310835	0.913458
b_intermediate.ENSG00000069493	eczema	outcome	exposure	Inverse variance weighted	2	0.0106905	0.0191176	0.576026
b_intermediate.ENSG00000070814	eczema	outcome	exposure	Wald ratio	1	0.0442874	0.0264487	0.09404
b_intermediate.ENSG00000070831	eczema	outcome	exposure	Inverse variance weighted	2	-0.0231293	0.0175439	0.187382
b_intermediate.ENSG00000071575	eczema	outcome	exposure	Wald ratio	1	0.0498563	0.034093	0.143642
b_intermediate.ENSG00000072163	eczema	outcome	exposure	Inverse variance weighted	2	-0.00946494	0.0150119	0.528371
b_intermediate.ENSG00000072818	eczema	outcome	exposure	Wald ratio	1	0.00536215	0.0277293	0.846666
b_intermediate.ENSG00000073803	eczema	outcome	exposure	Wald ratio	1	0.0459167	0.027686	0.0972203
b_intermediate.ENSG00000074800	eczema	outcome	exposure	Wald ratio	1	-0.0724211	0.0344948	0.0357747
b_intermediate.ENSG00000075239	eczema	outcome	exposure	Wald ratio	1	0.0319037	0.0247666	0.197684
b_intermediate.ENSG00000077238	eczema	outcome	exposure	Wald ratio	1	-0.102116	0.0258085	7.59934e-05
b_intermediate.ENSG00000078269	eczema	outcome	exposure	Wald ratio	1	0.0347943	0.024955	0.163232
b_intermediate.ENSG00000079332	eczema	outcome	exposure	Wald ratio	1	-0.00705127	0.021837	0.746767
b_intermediate.ENSG00000079691	eczema	outcome	exposure	Wald ratio	1	-0.00035148	0.0154477	0.981847
b_intermediate.ENSG00000081665	eczema	outcome	exposure	Wald ratio	1	0.0380816	0.0217472	0.0799281
b_intermediate.ENSG00000082996	eczema	outcome	exposure	Wald ratio	1	-0.00329729	0.0281163	0.906644
b_intermediate.ENSG00000083454	eczema	outcome	exposure	MR Egger	3	0.197309	1.0291	0.879405
b_intermediate.ENSG00000083454	eczema	outcome	exposure	Weighted median	3	0.00953051	0.0199458	0.632778
b_intermediate.ENSG00000083454	eczema	outcome	exposure	Inverse variance weighted	3	0.0108461	0.0184803	0.55727
b_intermediate.ENSG00000083454	eczema	outcome	exposure	Simple mode	3	0.00658521	0.0257706	0.822191
b_intermediate.ENSG00000083454	eczema	outcome	exposure	Weighted mode	3	0.0067305	0.0244814	0.809173
b_intermediate.ENSG00000083844	eczema	outcome	exposure	Wald ratio	1	-0.0146009	0.0370013	0.693133
b_intermediate.ENSG00000083845	eczema	outcome	exposure	MR Egger	6	0.00194075	0.0113481	0.872511
b_intermediate.ENSG00000083845	eczema	outcome	exposure	Weighted median	6	-0.000256429	0.00672997	0.969606
b_intermediate.ENSG00000083845	eczema	outcome	exposure	Inverse variance weighted	6	-0.000121362	0.00616197	0.984286
b_intermediate.ENSG00000083845	eczema	outcome	exposure	Simple mode	6	-0.00685626	0.0108816	0.556314
b_intermediate.ENSG00000083845	eczema	outcome	exposure	Weighted mode	6	0.000614989	0.00726716	0.935843
b_intermediate.ENSG00000085117	eczema	outcome	exposure	Wald ratio	1	-0.0176158	0.0305953	0.564772
b_intermediate.ENSG00000085871	eczema	outcome	exposure	Wald ratio	1	0.0227044	0.0363944	0.532731
b_intermediate.ENSG00000086061	eczema	outcome	exposure	Wald ratio	1	-0.033227	0.0300968	0.269592
b_intermediate.ENSG00000086062	eczema	outcome	exposure	Inverse variance weighted	2	0.0280035	0.0357742	0.433754
b_intermediate.ENSG00000086300	eczema	outcome	exposure	Inverse variance weighted	2	-0.0416452	0.0218467	0.0566185
b_intermediate.ENSG00000086666	eczema	outcome	exposure	Wald ratio	1	-0.0292011	0.0286967	0.308879
b_intermediate.ENSG00000087076	eczema	outcome	exposure	Wald ratio	1	0.0774146	0.0360299	0.0316643
b_intermediate.ENSG00000087502	eczema	outcome	exposure	Wald ratio	1	-0.0313068	0.0326402	0.337485
b_intermediate.ENSG00000088179	eczema	outcome	exposure	Wald ratio	1	-0.0149301	0.0233893	0.523258
b_intermediate.ENSG00000088930	eczema	outcome	exposure	Wald ratio	1	0.0054843	0.0299576	0.854744
b_intermediate.ENSG00000089063	eczema	outcome	exposure	Wald ratio	1	0.00744284	0.0225469	0.741321
b_intermediate.ENSG00000089327	eczema	outcome	exposure	Inverse variance weighted	2	-0.00183994	0.0197085	0.925619
b_intermediate.ENSG00000089335	eczema	outcome	exposure	MR Egger	3	-0.0980448	0.0584513	0.342245
b_intermediate.ENSG00000089335	eczema	outcome	exposure	Weighted median	3	0.0017484	0.0131746	0.894423
b_intermediate.ENSG00000089335	eczema	outcome	exposure	Inverse variance weighted	3	0.000872327	0.0153823	0.954776
b_intermediate.ENSG00000089335	eczema	outcome	exposure	Simple mode	3	0.0322125	0.0296614	0.39094
b_intermediate.ENSG00000089335	eczema	outcome	exposure	Weighted mode	3	-0.0146298	0.0150802	0.434319
b_intermediate.ENSG00000089486	eczema	outcome	exposure	Wald ratio	1	-0.0751502	0.0370129	0.0423177
b_intermediate.ENSG00000089685	eczema	outcome	exposure	Wald ratio	1	0.0810407	0.0326829	0.0131529
b_intermediate.ENSG00000089693	eczema	outcome	exposure	Wald ratio	1	0.00265016	0.0313717	0.932678
b_intermediate.ENSG00000090104	eczema	outcome	exposure	Wald ratio	1	-0.064654	0.0219429	0.00321429
b_intermediate.ENSG00000090376	eczema	outcome	exposure	Wald ratio	1	0.00102342	0.0222093	0.963246
b_intermediate.ENSG00000090581	eczema	outcome	exposure	Wald ratio	1	-0.00809034	0.0228573	0.723377
b_intermediate.ENSG00000091039	eczema	outcome	exposure	Wald ratio	1	-0.0897871	0.0303632	0.00310543
b_intermediate.ENSG00000091136	eczema	outcome	exposure	Wald ratio	1	-0.0188412	0.0126544	0.136512
b_intermediate.ENSG00000091317	eczema	outcome	exposure	Wald ratio	1	0.0474328	0.0318947	0.13697
b_intermediate.ENSG00000091436	eczema	outcome	exposure	Wald ratio	1	-0.0051601	0.0218038	0.81292
b_intermediate.ENSG00000091947	eczema	outcome	exposure	Wald ratio	1	-0.0175401	0.0322945	0.587041
b_intermediate.ENSG00000092758	eczema	outcome	exposure	Inverse variance weighted	2	0.00461565	0.0194066	0.812006
b_intermediate.ENSG00000096696	eczema	outcome	exposure	Inverse variance weighted	2	0.0132428	0.011839	0.263323
b_intermediate.ENSG00000099290	eczema	outcome	exposure	Wald ratio	1	0.0297348	0.0347296	0.391898
b_intermediate.ENSG00000099308	eczema	outcome	exposure	Wald ratio	1	0.00579085	0.028686	0.840018
b_intermediate.ENSG00000099330	eczema	outcome	exposure	Wald ratio	1	0.00165583	0.0309305	0.957307
b_intermediate.ENSG00000099800	eczema	outcome	exposure	Wald ratio	1	0.00535492	0.0236656	0.820988
b_intermediate.ENSG00000099977	eczema	outcome	exposure	MR Egger	3	-0.0433964	0.0833425	0.694378
b_intermediate.ENSG00000099977	eczema	outcome	exposure	Weighted median	3	0.0134762	0.0147269	0.360155
b_intermediate.ENSG00000099977	eczema	outcome	exposure	Inverse variance weighted	3	0.00916685	0.0128186	0.474534
b_intermediate.ENSG00000099977	eczema	outcome	exposure	Simple mode	3	0.0135989	0.0163158	0.49226
b_intermediate.ENSG00000099977	eczema	outcome	exposure	Weighted mode	3	0.0137052	0.0173609	0.512589
b_intermediate.ENSG00000100028	eczema	outcome	exposure	Wald ratio	1	-0.0127515	0.0283772	0.653173
b_intermediate.ENSG00000100075	eczema	outcome	exposure	Wald ratio	1	0.0273991	0.0261228	0.294243
b_intermediate.ENSG00000100299	eczema	outcome	exposure	Wald ratio	1	0.0151987	0.033806	0.653009
b_intermediate.ENSG00000100316	eczema	outcome	exposure	Wald ratio	1	-0.028043	0.0211486	0.184839
b_intermediate.ENSG00000100321	eczema	outcome	exposure	Wald ratio	1	0.0137224	0.0232297	0.554705
b_intermediate.ENSG00000100365	eczema	outcome	exposure	Wald ratio	1	-0.0543945	0.0264632	0.0398327
b_intermediate.ENSG00000100376	eczema	outcome	exposure	MR Egger	4	-0.00144463	0.0199612	0.948892
b_intermediate.ENSG00000100376	eczema	outcome	exposure	Weighted median	4	0.00769162	0.00587928	0.190786
b_intermediate.ENSG00000100376	eczema	outcome	exposure	Inverse variance weighted	4	0.00806381	0.0104687	0.441134
b_intermediate.ENSG00000100376	eczema	outcome	exposure	Simple mode	4	0.0224434	0.0168079	0.274058
b_intermediate.ENSG00000100376	eczema	outcome	exposure	Weighted mode	4	0.00722542	0.00649228	0.346892
b_intermediate.ENSG00000100441	eczema	outcome	exposure	Wald ratio	1	0.00412184	0.0289779	0.88689
b_intermediate.ENSG00000100721	eczema	outcome	exposure	Inverse variance weighted	2	-0.00815703	0.0168772	0.628871
b_intermediate.ENSG00000100979	eczema	outcome	exposure	Wald ratio	1	0.00711161	0.0198187	0.71972
b_intermediate.ENSG00000101057	eczema	outcome	exposure	Wald ratio	1	0.00220417	0.0103546	0.831429
b_intermediate.ENSG00000101213	eczema	outcome	exposure	Wald ratio	1	-0.0319313	0.031469	0.310253
b_intermediate.ENSG00000101220	eczema	outcome	exposure	Wald ratio	1	-0.00266814	0.0340226	0.937492
b_intermediate.ENSG00000101343	eczema	outcome	exposure	Wald ratio	1	-0.00825431	0.0315956	0.793901
b_intermediate.ENSG00000102805	eczema	outcome	exposure	Wald ratio	1	-0.0127675	0.0322662	0.692331
b_intermediate.ENSG00000102910	eczema	outcome	exposure	Wald ratio	1	-0.00343342	0.0247101	0.889491
b_intermediate.ENSG00000103187	eczema	outcome	exposure	Wald ratio	1	-0.0291208	0.026814	0.277466
b_intermediate.ENSG00000103202	eczema	outcome	exposure	Wald ratio	1	-0.0366088	0.0293801	0.212749
b_intermediate.ENSG00000103253	eczema	outcome	exposure	Wald ratio	1	0.0223319	0.0263285	0.396326
b_intermediate.ENSG00000103550	eczema	outcome	exposure	Wald ratio	1	-0.0076111	0.033688	0.821257
b_intermediate.ENSG00000103811	eczema	outcome	exposure	Wald ratio	1	-0.056065	0.025797	0.0297569
b_intermediate.ENSG00000104361	eczema	outcome	exposure	Wald ratio	1	0.0255434	0.0368291	0.487955
b_intermediate.ENSG00000104427	eczema	outcome	exposure	Wald ratio	1	-0.012761	0.016559	0.440923
b_intermediate.ENSG00000104432	eczema	outcome	exposure	Wald ratio	1	-0.0188557	0.0376853	0.616831
b_intermediate.ENSG00000104886	eczema	outcome	exposure	Wald ratio	1	-0.109094	0.0423343	0.00996734
b_intermediate.ENSG00000104894	eczema	outcome	exposure	Inverse variance weighted	2	0.0105412	0.0187013	0.572984
b_intermediate.ENSG00000104921	eczema	outcome	exposure	Inverse variance weighted	2	0.0158593	0.0234661	0.499144
b_intermediate.ENSG00000105053	eczema	outcome	exposure	Wald ratio	1	-0.0274469	0.0260242	0.291577
b_intermediate.ENSG00000105072	eczema	outcome	exposure	Wald ratio	1	-0.00218035	0.0304949	0.943001
b_intermediate.ENSG00000105185	eczema	outcome	exposure	Wald ratio	1	-0.0140966	0.0329397	0.668686
b_intermediate.ENSG00000105193	eczema	outcome	exposure	MR Egger	4	-0.0172195	0.0321546	0.645868
b_intermediate.ENSG00000105193	eczema	outcome	exposure	Weighted median	4	-0.0229502	0.00920465	0.0126552
b_intermediate.ENSG00000105193	eczema	outcome	exposure	Inverse variance weighted	4	-0.0228877	0.00836601	0.00622295
b_intermediate.ENSG00000105193	eczema	outcome	exposure	Simple mode	4	-0.0256716	0.0127132	0.13675
b_intermediate.ENSG00000105193	eczema	outcome	exposure	Weighted mode	4	-0.0226449	0.00904201	0.0873664
b_intermediate.ENSG00000105258	eczema	outcome	exposure	Wald ratio	1	0.0389165	0.0267358	0.145505
b_intermediate.ENSG00000105372	eczema	outcome	exposure	Wald ratio	1	0.0347351	0.0299314	0.245849
b_intermediate.ENSG00000105373	eczema	outcome	exposure	Inverse variance weighted	2	-0.0436092	0.021274	0.0403763
b_intermediate.ENSG00000105404	eczema	outcome	exposure	Inverse variance weighted	2	-0.00397475	0.0166694	0.811535
b_intermediate.ENSG00000105483	eczema	outcome	exposure	Inverse variance weighted	2	0.0124599	0.0245023	0.61109
b_intermediate.ENSG00000105750	eczema	outcome	exposure	Wald ratio	1	0.00720012	0.015518	0.642659
b_intermediate.ENSG00000105928	eczema	outcome	exposure	Wald ratio	1	-0.0563729	0.0257243	0.0284213
b_intermediate.ENSG00000105939	eczema	outcome	exposure	Inverse variance weighted	2	-0.0197131	0.0156131	0.206735
b_intermediate.ENSG00000105968	eczema	outcome	exposure	Wald ratio	1	0.0446679	0.030225	0.139449
b_intermediate.ENSG00000106153	eczema	outcome	exposure	Inverse variance weighted	2	0.035903	0.0145134	0.013369
b_intermediate.ENSG00000106443	eczema	outcome	exposure	Wald ratio	1	0.0268252	0.0307889	0.38361
b_intermediate.ENSG00000106591	eczema	outcome	exposure	Wald ratio	1	-0.0150854	0.036512	0.679486
b_intermediate.ENSG00000106733	eczema	outcome	exposure	Inverse variance weighted	2	-0.0158337	0.0194776	0.416266
b_intermediate.ENSG00000106803	eczema	outcome	exposure	Wald ratio	1	0.0136824	0.0192932	0.47821
b_intermediate.ENSG00000106829	eczema	outcome	exposure	Wald ratio	1	-0.016559	0.0167514	0.322901
b_intermediate.ENSG00000107099	eczema	outcome	exposure	MR Egger	4	-0.0098851	0.0581526	0.880661
b_intermediate.ENSG00000107099	eczema	outcome	exposure	Weighted median	4	0.00160494	0.0155107	0.917588
b_intermediate.ENSG00000107099	eczema	outcome	exposure	Inverse variance weighted	4	0.0029321	0.0133934	0.826712
b_intermediate.ENSG00000107099	eczema	outcome	exposure	Simple mode	4	0.000352622	0.0206614	0.987455
b_intermediate.ENSG00000107099	eczema	outcome	exposure	Weighted mode	4	-0.000131396	0.0202041	0.995219
b_intermediate.ENSG00000107625	eczema	outcome	exposure	Wald ratio	1	-0.0315125	0.0325315	0.332708
b_intermediate.ENSG00000107902	eczema	outcome	exposure	Wald ratio	1	-0.0236547	0.0267036	0.375712
b_intermediate.ENSG00000107968	eczema	outcome	exposure	Wald ratio	1	0.0549628	0.0330437	0.0962452
b_intermediate.ENSG00000108061	eczema	outcome	exposure	Wald ratio	1	0.0179028	0.0314701	0.569435
b_intermediate.ENSG00000108107	eczema	outcome	exposure	MR Egger	8	-0.00115564	0.0104613	0.91564
b_intermediate.ENSG00000108107	eczema	outcome	exposure	Weighted median	8	0.00124212	0.00627506	0.843088
b_intermediate.ENSG00000108107	eczema	outcome	exposure	Inverse variance weighted	8	0.00167385	0.00573622	0.770437
b_intermediate.ENSG00000108107	eczema	outcome	exposure	Simple mode	8	-0.00461647	0.0130993	0.734894
b_intermediate.ENSG00000108107	eczema	outcome	exposure	Weighted mode	8	0.000992993	0.00691933	0.889931
b_intermediate.ENSG00000108384	eczema	outcome	exposure	Wald ratio	1	0.0356444	0.0251696	0.156727
b_intermediate.ENSG00000108654	eczema	outcome	exposure	Wald ratio	1	0.0255363	0.0240122	0.287567
b_intermediate.ENSG00000109323	eczema	outcome	exposure	Wald ratio	1	0.0909358	0.0306495	0.00300765
b_intermediate.ENSG00000109618	eczema	outcome	exposure	Wald ratio	1	0.0213331	0.0238188	0.370445
b_intermediate.ENSG00000109689	eczema	outcome	exposure	Wald ratio	1	0.0149016	0.0282942	0.598426
b_intermediate.ENSG00000109920	eczema	outcome	exposure	Wald ratio	1	-0.0637446	0.0226675	0.00492103
b_intermediate.ENSG00000110172	eczema	outcome	exposure	Wald ratio	1	-0.0159682	0.0286754	0.577623
b_intermediate.ENSG00000110318	eczema	outcome	exposure	Wald ratio	1	0.0246904	0.0320475	0.441045
b_intermediate.ENSG00000110367	eczema	outcome	exposure	Wald ratio	1	0.21104	0.0321587	5.2929e-11
b_intermediate.ENSG00000110455	eczema	outcome	exposure	Wald ratio	1	-0.00531604	0.0212879	0.802803
b_intermediate.ENSG00000110628	eczema	outcome	exposure	Wald ratio	1	0.0447148	0.0339702	0.188075
b_intermediate.ENSG00000110651	eczema	outcome	exposure	Inverse variance weighted	2	-0.0240083	0.0186634	0.19831
b_intermediate.ENSG00000110665	eczema	outcome	exposure	Wald ratio	1	0.0404062	0.0310011	0.192446
b_intermediate.ENSG00000110852	eczema	outcome	exposure	Wald ratio	1	0.0753871	0.0327417	0.0213081
b_intermediate.ENSG00000110880	eczema	outcome	exposure	Inverse variance weighted	2	0.00732323	0.0120097	0.54201
b_intermediate.ENSG00000110987	eczema	outcome	exposure	Wald ratio	1	-0.0673337	0.0397182	0.0900214
b_intermediate.ENSG00000111011	eczema	outcome	exposure	Wald ratio	1	-0.042526	0.0192481	0.0271499
b_intermediate.ENSG00000111144	eczema	outcome	exposure	Wald ratio	1	0.00913364	0.0186182	0.623727
b_intermediate.ENSG00000111215	eczema	outcome	exposure	Wald ratio	1	-0.0580987	0.0227389	0.0106176
b_intermediate.ENSG00000111348	eczema	outcome	exposure	Wald ratio	1	-0.0453151	0.0353837	0.200308
b_intermediate.ENSG00000111364	eczema	outcome	exposure	Wald ratio	1	0.0173893	0.0317773	0.584225
b_intermediate.ENSG00000111371	eczema	outcome	exposure	Wald ratio	1	0.00555945	0.0264999	0.833831
b_intermediate.ENSG00000111666	eczema	outcome	exposure	Wald ratio	1	0.0359531	0.0290314	0.21556
b_intermediate.ENSG00000111671	eczema	outcome	exposure	Wald ratio	1	-0.0124463	0.0225175	0.580442
b_intermediate.ENSG00000111678	eczema	outcome	exposure	Wald ratio	1	-0.0257601	0.020234	0.202978
b_intermediate.ENSG00000111696	eczema	outcome	exposure	Wald ratio	1	-0.0107705	0.0195596	0.581874
b_intermediate.ENSG00000111817	eczema	outcome	exposure	Wald ratio	1	-0.00344048	0.0257073	0.893535
b_intermediate.ENSG00000111846	eczema	outcome	exposure	Wald ratio	1	0.021614	0.0298612	0.469178
b_intermediate.ENSG00000111859	eczema	outcome	exposure	Wald ratio	1	-0.0644037	0.0312226	0.0391386
b_intermediate.ENSG00000111860	eczema	outcome	exposure	Inverse variance weighted	2	0.00722222	0.0252287	0.774672
b_intermediate.ENSG00000111880	eczema	outcome	exposure	Inverse variance weighted	2	-0.0520192	0.0161252	0.00125554
b_intermediate.ENSG00000111912	eczema	outcome	exposure	Wald ratio	1	0.0656315	0.030648	0.032237
b_intermediate.ENSG00000112137	eczema	outcome	exposure	Wald ratio	1	0.0270262	0.0323391	0.403316
b_intermediate.ENSG00000112139	eczema	outcome	exposure	MR Egger	3	0.0760024	0.0767882	0.503274
b_intermediate.ENSG00000112139	eczema	outcome	exposure	Weighted median	3	0.0274413	0.0133219	0.0394121
b_intermediate.ENSG00000112139	eczema	outcome	exposure	Inverse variance weighted	3	0.0235279	0.0119473	0.0489174
b_intermediate.ENSG00000112139	eczema	outcome	exposure	Simple mode	3	0.0273826	0.0177187	0.262273
b_intermediate.ENSG00000112139	eczema	outcome	exposure	Weighted mode	3	0.0279093	0.0156451	0.216374
b_intermediate.ENSG00000112149	eczema	outcome	exposure	Wald ratio	1	-0.00850106	0.0213414	0.690382
b_intermediate.ENSG00000112297	eczema	outcome	exposure	Wald ratio	1	-0.00776234	0.0294886	0.792372
b_intermediate.ENSG00000112306	eczema	outcome	exposure	Inverse variance weighted	2	-0.0120334	0.0133152	0.366134
b_intermediate.ENSG00000112308	eczema	outcome	exposure	Inverse variance weighted	2	-0.0133526	0.0202944	0.510575
b_intermediate.ENSG00000112486	eczema	outcome	exposure	Wald ratio	1	-0.00209322	0.0294476	0.943332
b_intermediate.ENSG00000112576	eczema	outcome	exposure	Wald ratio	1	0.0717397	0.031679	0.0235383
b_intermediate.ENSG00000112739	eczema	outcome	exposure	Wald ratio	1	-0.0441162	0.0313164	0.158917
b_intermediate.ENSG00000112799	eczema	outcome	exposure	MR Egger	8	-0.0122429	0.0143013	0.424822
b_intermediate.ENSG00000112799	eczema	outcome	exposure	Weighted median	8	-0.00508188	0.0082332	0.537075
b_intermediate.ENSG00000112799	eczema	outcome	exposure	Inverse variance weighted	8	-0.003549	0.00662589	0.592217
b_intermediate.ENSG00000112799	eczema	outcome	exposure	Simple mode	8	0.0128248	0.0144379	0.403879
b_intermediate.ENSG00000112799	eczema	outcome	exposure	Weighted mode	8	-0.00621926	0.00837868	0.482081
b_intermediate.ENSG00000112977	eczema	outcome	exposure	Wald ratio	1	0.0293485	0.0296691	0.322568
b_intermediate.ENSG00000113240	eczema	outcome	exposure	Wald ratio	1	0.0237883	0.0296711	0.422706
b_intermediate.ENSG00000113504	eczema	outcome	exposure	Wald ratio	1	-0.0391157	0.0272158	0.150648
b_intermediate.ENSG00000113593	eczema	outcome	exposure	Wald ratio	1	-0.00389184	0.0307895	0.899414
b_intermediate.ENSG00000114013	eczema	outcome	exposure	MR Egger	3	-0.020813	0.0475391	0.737287
b_intermediate.ENSG00000114013	eczema	outcome	exposure	Weighted median	3	-0.0012497	0.0155621	0.935996
b_intermediate.ENSG00000114013	eczema	outcome	exposure	Inverse variance weighted	3	-0.00186672	0.0137862	0.892292
b_intermediate.ENSG00000114013	eczema	outcome	exposure	Simple mode	3	0.0040026	0.0200136	0.859976
b_intermediate.ENSG00000114013	eczema	outcome	exposure	Weighted mode	3	0.00111341	0.0190002	0.958599
b_intermediate.ENSG00000114631	eczema	outcome	exposure	Wald ratio	1	-0.00192049	0.0256491	0.940314
b_intermediate.ENSG00000115138	eczema	outcome	exposure	Wald ratio	1	-0.00251419	0.0308385	0.935022
b_intermediate.ENSG00000115364	eczema	outcome	exposure	Wald ratio	1	0.0186835	0.0274783	0.496546
b_intermediate.ENSG00000115415	eczema	outcome	exposure	Wald ratio	1	0.0147198	0.0361557	0.683918
b_intermediate.ENSG00000115464	eczema	outcome	exposure	Wald ratio	1	0.0359582	0.0352852	0.308169
b_intermediate.ENSG00000115649	eczema	outcome	exposure	Wald ratio	1	-0.013714	0.0321511	0.669708
b_intermediate.ENSG00000115825	eczema	outcome	exposure	Wald ratio	1	0.0151536	0.0229544	0.509151
b_intermediate.ENSG00000115866	eczema	outcome	exposure	Wald ratio	1	0.022593	0.0260938	0.38658
b_intermediate.ENSG00000115919	eczema	outcome	exposure	Wald ratio	1	0.0300187	0.0233625	0.198824
b_intermediate.ENSG00000115956	eczema	outcome	exposure	Inverse variance weighted	2	-0.0143224	0.0324328	0.658777
b_intermediate.ENSG00000116005	eczema	outcome	exposure	Wald ratio	1	-0.0870375	0.0303684	0.00415624
b_intermediate.ENSG00000116138	eczema	outcome	exposure	Wald ratio	1	-0.0106672	0.030707	0.728301
b_intermediate.ENSG00000116288	eczema	outcome	exposure	Wald ratio	1	0.0175572	0.0238134	0.460952
b_intermediate.ENSG00000116473	eczema	outcome	exposure	Wald ratio	1	-0.0627154	0.0311954	0.0443881
b_intermediate.ENSG00000116761	eczema	outcome	exposure	Wald ratio	1	-0.00156995	0.0104855	0.880981
b_intermediate.ENSG00000117481	eczema	outcome	exposure	Wald ratio	1	0.0121776	0.0266743	0.64801
b_intermediate.ENSG00000117533	eczema	outcome	exposure	Wald ratio	1	0.0620094	0.0350962	0.0772548
b_intermediate.ENSG00000117597	eczema	outcome	exposure	Wald ratio	1	-0.0262038	0.0242897	0.280676
b_intermediate.ENSG00000117791	eczema	outcome	exposure	Wald ratio	1	-0.0104347	0.0245494	0.670801
b_intermediate.ENSG00000118181	eczema	outcome	exposure	Wald ratio	1	0.010549	0.0146358	0.471055
b_intermediate.ENSG00000118507	eczema	outcome	exposure	Wald ratio	1	0.00260823	0.0226026	0.908132
b_intermediate.ENSG00000119185	eczema	outcome	exposure	Wald ratio	1	0.0583325	0.0346574	0.0923524
b_intermediate.ENSG00000119812	eczema	outcome	exposure	Wald ratio	1	-0.0250889	0.0274507	0.360737
b_intermediate.ENSG00000119969	eczema	outcome	exposure	Wald ratio	1	0.0734864	0.0391789	0.0607018
b_intermediate.ENSG00000120129	eczema	outcome	exposure	Wald ratio	1	0.0184457	0.0304121	0.544165
b_intermediate.ENSG00000120675	eczema	outcome	exposure	Wald ratio	1	-0.00889083	0.0119499	0.45687
b_intermediate.ENSG00000120833	eczema	outcome	exposure	Wald ratio	1	0.187349	0.0326968	1.005e-08
b_intermediate.ENSG00000121310	eczema	outcome	exposure	Inverse variance weighted	2	-0.0209295	0.0183649	0.254432
b_intermediate.ENSG00000121413	eczema	outcome	exposure	Wald ratio	1	-0.0143514	0.0297858	0.629935
b_intermediate.ENSG00000121691	eczema	outcome	exposure	Wald ratio	1	0.0413265	0.0295482	0.16193
b_intermediate.ENSG00000121716	eczema	outcome	exposure	Inverse variance weighted	2	-0.00143857	0.013756	0.916711
b_intermediate.ENSG00000121895	eczema	outcome	exposure	MR Egger	4	-0.000638599	0.0154738	0.97083
b_intermediate.ENSG00000121895	eczema	outcome	exposure	Weighted median	4	-0.0113395	0.00822926	0.168218
b_intermediate.ENSG00000121895	eczema	outcome	exposure	Inverse variance weighted	4	-0.0123472	0.00787709	0.117003
b_intermediate.ENSG00000121895	eczema	outcome	exposure	Simple mode	4	-0.0197377	0.0152671	0.286634
b_intermediate.ENSG00000121895	eczema	outcome	exposure	Weighted mode	4	-0.00925022	0.00914819	0.386416
b_intermediate.ENSG00000121931	eczema	outcome	exposure	Wald ratio	1	0.00518228	0.0331017	0.875595
b_intermediate.ENSG00000122188	eczema	outcome	exposure	Wald ratio	1	-0.00870926	0.0354237	0.805791
b_intermediate.ENSG00000122224	eczema	outcome	exposure	Wald ratio	1	0.0325106	0.0253248	0.19923
b_intermediate.ENSG00000122643	eczema	outcome	exposure	Inverse variance weighted	2	0.00732599	0.0174234	0.674143
b_intermediate.ENSG00000122674	eczema	outcome	exposure	Inverse variance weighted	2	-0.0127632	0.0138708	0.357496
b_intermediate.ENSG00000122678	eczema	outcome	exposure	Inverse variance weighted	2	-0.0191987	0.0252414	0.446893
b_intermediate.ENSG00000122965	eczema	outcome	exposure	Wald ratio	1	0.0231319	0.0342407	0.499315
b_intermediate.ENSG00000123179	eczema	outcome	exposure	MR Egger	3	-0.100981	0.0669043	0.372513
b_intermediate.ENSG00000123179	eczema	outcome	exposure	Weighted median	3	0.000914133	0.0162785	0.955218
b_intermediate.ENSG00000123179	eczema	outcome	exposure	Inverse variance weighted	3	0.00721619	0.0227459	0.751052
b_intermediate.ENSG00000123179	eczema	outcome	exposure	Simple mode	3	0.0143249	0.0316226	0.694951
b_intermediate.ENSG00000123179	eczema	outcome	exposure	Weighted mode	3	-0.00940245	0.0164485	0.625253
b_intermediate.ENSG00000123219	eczema	outcome	exposure	Wald ratio	1	-0.0251702	0.0233014	0.280052
b_intermediate.ENSG00000123240	eczema	outcome	exposure	Wald ratio	1	-0.000430307	0.018538	0.981481
b_intermediate.ENSG00000123600	eczema	outcome	exposure	MR Egger	7	-0.0113772	0.0160057	0.508966
b_intermediate.ENSG00000123600	eczema	outcome	exposure	Weighted median	7	-0.00495446	0.00892507	0.578815
b_intermediate.ENSG00000123600	eczema	outcome	exposure	Inverse variance weighted	7	-0.00546045	0.00759125	0.47195
b_intermediate.ENSG00000123600	eczema	outcome	exposure	Simple mode	7	-4.22617e-05	0.014237	0.997728
b_intermediate.ENSG00000123600	eczema	outcome	exposure	Weighted mode	7	-0.00504283	0.00971977	0.622457
b_intermediate.ENSG00000123609	eczema	outcome	exposure	Inverse variance weighted	2	0.0183803	0.019432	0.344212
b_intermediate.ENSG00000124201	eczema	outcome	exposure	Wald ratio	1	-0.0217674	0.0231158	0.346363
b_intermediate.ENSG00000124243	eczema	outcome	exposure	Wald ratio	1	0.045956	0.0227899	0.0437473
b_intermediate.ENSG00000124575	eczema	outcome	exposure	Wald ratio	1	0.00625315	0.0368271	0.865169
b_intermediate.ENSG00000124587	eczema	outcome	exposure	Wald ratio	1	-0.0105239	0.0196292	0.591865
b_intermediate.ENSG00000124588	eczema	outcome	exposure	Wald ratio	1	0.00244167	0.0243249	0.920045
b_intermediate.ENSG00000124613	eczema	outcome	exposure	Wald ratio	1	0.0386874	0.0332033	0.243951
b_intermediate.ENSG00000124614	eczema	outcome	exposure	MR Egger	7	0.0157046	0.0156292	0.361103
b_intermediate.ENSG00000124614	eczema	outcome	exposure	Weighted median	7	0.000730149	0.00897159	0.935136
b_intermediate.ENSG00000124614	eczema	outcome	exposure	Inverse variance weighted	7	-0.00274499	0.00755377	0.716311
b_intermediate.ENSG00000124614	eczema	outcome	exposure	Simple mode	7	0.00034499	0.0138239	0.980899
b_intermediate.ENSG00000124614	eczema	outcome	exposure	Weighted mode	7	0.000824042	0.00943806	0.933266
b_intermediate.ENSG00000124635	eczema	outcome	exposure	Inverse variance weighted	2	0.0190253	0.0160566	0.236063
b_intermediate.ENSG00000125534	eczema	outcome	exposure	MR Egger	3	-0.0341526	0.0198845	0.335656
b_intermediate.ENSG00000125534	eczema	outcome	exposure	Weighted median	3	0.00152484	0.0103522	0.882899
b_intermediate.ENSG00000125534	eczema	outcome	exposure	Inverse variance weighted	3	0.00153957	0.0149573	0.918018
b_intermediate.ENSG00000125534	eczema	outcome	exposure	Simple mode	3	0.0473466	0.0371828	0.330874
b_intermediate.ENSG00000125534	eczema	outcome	exposure	Weighted mode	3	-0.0081853	0.0111358	0.538818
b_intermediate.ENSG00000125637	eczema	outcome	exposure	Wald ratio	1	0.0791063	0.0302197	0.00885237
b_intermediate.ENSG00000125652	eczema	outcome	exposure	Wald ratio	1	-0.0340611	0.0269667	0.206559
b_intermediate.ENSG00000125743	eczema	outcome	exposure	Inverse variance weighted	2	-0.0343272	0.0152033	0.0239529
b_intermediate.ENSG00000125868	eczema	outcome	exposure	Wald ratio	1	-0.0254287	0.0285022	0.372304
b_intermediate.ENSG00000126246	eczema	outcome	exposure	Inverse variance weighted	2	0.0177258	0.0514171	0.730285
b_intermediate.ENSG00000126267	eczema	outcome	exposure	Wald ratio	1	0.0539176	0.0209356	0.0100125
b_intermediate.ENSG00000126777	eczema	outcome	exposure	Wald ratio	1	-0.0160775	0.0223674	0.472271
b_intermediate.ENSG00000126790	eczema	outcome	exposure	Wald ratio	1	-0.0064849	0.0284958	0.819977
b_intermediate.ENSG00000126860	eczema	outcome	exposure	Inverse variance weighted	2	-0.0149321	0.0166633	0.370196
b_intermediate.ENSG00000126870	eczema	outcome	exposure	Wald ratio	1	0.0282015	0.0250787	0.260791
b_intermediate.ENSG00000127337	eczema	outcome	exposure	Wald ratio	1	-0.00503466	0.021512	0.814954
b_intermediate.ENSG00000127399	eczema	outcome	exposure	Wald ratio	1	-0.00835211	0.0262474	0.750328
b_intermediate.ENSG00000127603	eczema	outcome	exposure	Wald ratio	1	-0.00471964	0.0309414	0.878765
b_intermediate.ENSG00000127663	eczema	outcome	exposure	Wald ratio	1	-2.87494e-05	0.0270004	0.99915
b_intermediate.ENSG00000127922	eczema	outcome	exposure	Wald ratio	1	-0.00376888	0.0258851	0.884237
b_intermediate.ENSG00000127946	eczema	outcome	exposure	Wald ratio	1	-0.0422186	0.034787	0.224888
b_intermediate.ENSG00000128039	eczema	outcome	exposure	Wald ratio	1	-0.0166454	0.0284126	0.557979
b_intermediate.ENSG00000128218	eczema	outcome	exposure	Wald ratio	1	-0.000595302	0.0218134	0.978228
b_intermediate.ENSG00000128534	eczema	outcome	exposure	Wald ratio	1	0.0552136	0.0179863	0.00214237
b_intermediate.ENSG00000128607	eczema	outcome	exposure	Wald ratio	1	0.0134917	0.0291802	0.643825
b_intermediate.ENSG00000128951	eczema	outcome	exposure	Wald ratio	1	0.0145339	0.0344219	0.672859
b_intermediate.ENSG00000129250	eczema	outcome	exposure	Wald ratio	1	-0.0388519	0.0273049	0.154767
b_intermediate.ENSG00000129277	eczema	outcome	exposure	Wald ratio	1	0.0223746	0.0227232	0.324791
b_intermediate.ENSG00000129422	eczema	outcome	exposure	Wald ratio	1	-0.0286311	0.0326618	0.380708
b_intermediate.ENSG00000129667	eczema	outcome	exposure	Wald ratio	1	0.00164494	0.0223782	0.941403
b_intermediate.ENSG00000129990	eczema	outcome	exposure	Wald ratio	1	-0.0106425	0.0314388	0.734975
b_intermediate.ENSG00000130255	eczema	outcome	exposure	Wald ratio	1	0.0293745	0.0293253	0.3165
b_intermediate.ENSG00000130312	eczema	outcome	exposure	Wald ratio	1	0.00496766	0.0298132	0.867664
b_intermediate.ENSG00000130332	eczema	outcome	exposure	Wald ratio	1	0.0192452	0.0169734	0.25686
b_intermediate.ENSG00000130429	eczema	outcome	exposure	Wald ratio	1	0.00112158	0.0301904	0.970365
b_intermediate.ENSG00000130511	eczema	outcome	exposure	Wald ratio	1	0.0580843	0.0284185	0.0409643
b_intermediate.ENSG00000130561	eczema	outcome	exposure	Wald ratio	1	-0.0626321	0.0316341	0.0477155
b_intermediate.ENSG00000130589	eczema	outcome	exposure	Wald ratio	1	0.190543	0.0332431	9.93662e-09
b_intermediate.ENSG00000130731	eczema	outcome	exposure	Wald ratio	1	-0.0521416	0.0274241	0.0572615
b_intermediate.ENSG00000130811	eczema	outcome	exposure	Wald ratio	1	-0.00947852	0.0318149	0.765759
b_intermediate.ENSG00000131143	eczema	outcome	exposure	Wald ratio	1	0.0642647	0.0415695	0.122115
b_intermediate.ENSG00000131370	eczema	outcome	exposure	Wald ratio	1	-0.0303958	0.0334185	0.36306
b_intermediate.ENSG00000131634	eczema	outcome	exposure	Inverse variance weighted	2	-0.0211645	0.0171479	0.217117
b_intermediate.ENSG00000131981	eczema	outcome	exposure	Wald ratio	1	-0.011635	0.0334072	0.727631
b_intermediate.ENSG00000132185	eczema	outcome	exposure	Wald ratio	1	-0.00733569	0.0196759	0.709278
b_intermediate.ENSG00000132199	eczema	outcome	exposure	Wald ratio	1	-0.0714683	0.0354672	0.0438987
b_intermediate.ENSG00000132334	eczema	outcome	exposure	Wald ratio	1	0.0343217	0.0315228	0.276247
b_intermediate.ENSG00000132436	eczema	outcome	exposure	Wald ratio	1	0.0123954	0.0214963	0.564189
b_intermediate.ENSG00000132507	eczema	outcome	exposure	MR Egger	11	-0.00673803	0.010876	0.550927
b_intermediate.ENSG00000132507	eczema	outcome	exposure	Weighted median	11	-0.0110364	0.00587257	0.0602022
b_intermediate.ENSG00000132507	eczema	outcome	exposure	Inverse variance weighted	11	-0.0128057	0.00481073	0.0077701
b_intermediate.ENSG00000132507	eczema	outcome	exposure	Simple mode	11	-0.0274271	0.0100139	0.0208725
b_intermediate.ENSG00000132507	eczema	outcome	exposure	Weighted mode	11	-0.0109132	0.00656705	0.127533
b_intermediate.ENSG00000132704	eczema	outcome	exposure	Wald ratio	1	0.0507186	0.0250117	0.0425813
b_intermediate.ENSG00000132740	eczema	outcome	exposure	Wald ratio	1	0.0467202	0.0338973	0.168115
b_intermediate.ENSG00000133106	eczema	outcome	exposure	Wald ratio	1	0.00479718	0.0223068	0.829725
b_intermediate.ENSG00000133313	eczema	outcome	exposure	Wald ratio	1	-0.0140156	0.0220773	0.525531
b_intermediate.ENSG00000133392	eczema	outcome	exposure	Inverse variance weighted	2	0.0255814	0.017178	0.136436
b_intermediate.ENSG00000133424	eczema	outcome	exposure	Wald ratio	1	-0.00417103	0.0104684	0.690306
b_intermediate.ENSG00000133818	eczema	outcome	exposure	Wald ratio	1	-0.0577513	0.0326925	0.0773119
b_intermediate.ENSG00000134215	eczema	outcome	exposure	Wald ratio	1	-0.0283838	0.022252	0.20211
b_intermediate.ENSG00000134759	eczema	outcome	exposure	Wald ratio	1	0.0228475	0.0180636	0.205929
b_intermediate.ENSG00000134779	eczema	outcome	exposure	Wald ratio	1	0.0164689	0.0321574	0.608556
b_intermediate.ENSG00000134809	eczema	outcome	exposure	MR Egger	3	-0.0117876	0.0434214	0.831244
b_intermediate.ENSG00000134809	eczema	outcome	exposure	Weighted median	3	-0.0127659	0.0107964	0.237038
b_intermediate.ENSG00000134809	eczema	outcome	exposure	Inverse variance weighted	3	-0.0141816	0.0102035	0.164567
b_intermediate.ENSG00000134809	eczema	outcome	exposure	Simple mode	3	-0.0128083	0.0144219	0.468181
b_intermediate.ENSG00000134809	eczema	outcome	exposure	Weighted mode	3	-0.012707	0.0117518	0.392614
b_intermediate.ENSG00000134824	eczema	outcome	exposure	Wald ratio	1	-0.0582551	0.0202143	0.00395324
b_intermediate.ENSG00000134825	eczema	outcome	exposure	Wald ratio	1	0.0879328	0.0261409	0.000768766
b_intermediate.ENSG00000134996	eczema	outcome	exposure	Inverse variance weighted	2	0.00539076	0.0154892	0.727815
b_intermediate.ENSG00000135045	eczema	outcome	exposure	Wald ratio	1	-0.0552231	0.0318382	0.0828313
b_intermediate.ENSG00000135048	eczema	outcome	exposure	Wald ratio	1	0.0188146	0.018231	0.302066
b_intermediate.ENSG00000135070	eczema	outcome	exposure	Wald ratio	1	-0.0387323	0.0311251	0.213349
b_intermediate.ENSG00000135074	eczema	outcome	exposure	Wald ratio	1	-0.000750674	0.0231994	0.974187
b_intermediate.ENSG00000135250	eczema	outcome	exposure	Wald ratio	1	-0.00715499	0.0298493	0.81056
b_intermediate.ENSG00000135318	eczema	outcome	exposure	Wald ratio	1	-0.000584323	0.0158156	0.970528
b_intermediate.ENSG00000135437	eczema	outcome	exposure	Wald ratio	1	-0.00595954	0.0358659	0.86803
b_intermediate.ENSG00000135535	eczema	outcome	exposure	Wald ratio	1	0.0150267	0.0269646	0.57734
b_intermediate.ENSG00000135541	eczema	outcome	exposure	MR Egger	3	0.00505393	0.0688291	0.953339
b_intermediate.ENSG00000135541	eczema	outcome	exposure	Weighted median	3	-0.0472169	0.0113184	3.02336e-05
b_intermediate.ENSG00000135541	eczema	outcome	exposure	Inverse variance weighted	3	-0.0497433	0.0106638	3.09074e-06
b_intermediate.ENSG00000135541	eczema	outcome	exposure	Simple mode	3	-0.0405709	0.0158224	0.124352
b_intermediate.ENSG00000135541	eczema	outcome	exposure	Weighted mode	3	-0.0465732	0.0112066	0.0533117
b_intermediate.ENSG00000135698	eczema	outcome	exposure	Wald ratio	1	-0.00750239	0.0274416	0.78455
b_intermediate.ENSG00000135736	eczema	outcome	exposure	Wald ratio	1	-0.0316939	0.0338883	0.349661
b_intermediate.ENSG00000135778	eczema	outcome	exposure	Inverse variance weighted	2	-0.00716185	0.0280703	0.798615
b_intermediate.ENSG00000135899	eczema	outcome	exposure	Wald ratio	1	-0.0186206	0.0290429	0.521431
b_intermediate.ENSG00000135916	eczema	outcome	exposure	Inverse variance weighted	2	-0.01238	0.0160401	0.440225
b_intermediate.ENSG00000135919	eczema	outcome	exposure	Inverse variance weighted	2	-0.0201995	0.0179492	0.260432
b_intermediate.ENSG00000135951	eczema	outcome	exposure	Wald ratio	1	-0.00256841	0.026808	0.923674
b_intermediate.ENSG00000135968	eczema	outcome	exposure	Inverse variance weighted	2	-0.0385879	0.0215388	0.0732044
b_intermediate.ENSG00000135976	eczema	outcome	exposure	Wald ratio	1	-0.0200214	0.037568	0.594077
b_intermediate.ENSG00000136003	eczema	outcome	exposure	Wald ratio	1	0.0159552	0.0218955	0.466185
b_intermediate.ENSG00000136108	eczema	outcome	exposure	Wald ratio	1	0.0278837	0.0300583	0.353587
b_intermediate.ENSG00000136147	eczema	outcome	exposure	Wald ratio	1	0.0136965	0.0295625	0.643146
b_intermediate.ENSG00000136153	eczema	outcome	exposure	Wald ratio	1	-0.0186723	0.0287126	0.515488
b_intermediate.ENSG00000136156	eczema	outcome	exposure	Wald ratio	1	0.00311038	0.0225937	0.890504
b_intermediate.ENSG00000136238	eczema	outcome	exposure	Wald ratio	1	0.0347013	0.0189902	0.0676502
b_intermediate.ENSG00000136240	eczema	outcome	exposure	Wald ratio	1	0.0802318	0.0177118	5.90273e-06
b_intermediate.ENSG00000136527	eczema	outcome	exposure	Wald ratio	1	-0.0953342	0.041704	0.0222559
b_intermediate.ENSG00000136573	eczema	outcome	exposure	MR Egger	3	0.044407	0.0381187	0.451584
b_intermediate.ENSG00000136573	eczema	outcome	exposure	Weighted median	3	-0.0025499	0.0147332	0.862595
b_intermediate.ENSG00000136573	eczema	outcome	exposure	Inverse variance weighted	3	-0.00622124	0.0157778	0.693356
b_intermediate.ENSG00000136573	eczema	outcome	exposure	Simple mode	3	-0.0194146	0.0286893	0.56836
b_intermediate.ENSG00000136573	eczema	outcome	exposure	Weighted mode	3	0.0047348	0.0158758	0.793651
b_intermediate.ENSG00000136732	eczema	outcome	exposure	Wald ratio	1	0.0194254	0.0194077	0.316868
b_intermediate.ENSG00000136758	eczema	outcome	exposure	Wald ratio	1	-0.0562355	0.0295353	0.0569089
b_intermediate.ENSG00000136819	eczema	outcome	exposure	Wald ratio	1	0.0469784	0.0260911	0.0717735
b_intermediate.ENSG00000136932	eczema	outcome	exposure	Wald ratio	1	-0.0175934	0.0181208	0.331599
b_intermediate.ENSG00000137106	eczema	outcome	exposure	Inverse variance weighted	2	0.00597441	0.0139089	0.667532
b_intermediate.ENSG00000137154	eczema	outcome	exposure	MR Egger	4	-0.00147655	0.024779	0.957902
b_intermediate.ENSG00000137154	eczema	outcome	exposure	Weighted median	4	-0.0113773	0.0125469	0.364521
b_intermediate.ENSG00000137154	eczema	outcome	exposure	Inverse variance weighted	4	-0.00835498	0.0107394	0.436585
b_intermediate.ENSG00000137154	eczema	outcome	exposure	Simple mode	4	-0.016415	0.0168147	0.400951
b_intermediate.ENSG00000137154	eczema	outcome	exposure	Weighted mode	4	-0.0117279	0.0147843	0.485572
b_intermediate.ENSG00000137259	eczema	outcome	exposure	MR Egger	3	0.0132653	0.0752198	0.888872
b_intermediate.ENSG00000137259	eczema	outcome	exposure	Weighted median	3	-0.0108405	0.0176975	0.540177
b_intermediate.ENSG00000137259	eczema	outcome	exposure	Inverse variance weighted	3	-0.0105963	0.0149519	0.478516
b_intermediate.ENSG00000137259	eczema	outcome	exposure	Simple mode	3	-0.0118616	0.0203871	0.619533
b_intermediate.ENSG00000137259	eczema	outcome	exposure	Weighted mode	3	-0.0112294	0.020677	0.641503
b_intermediate.ENSG00000137338	eczema	outcome	exposure	Inverse variance weighted	2	-0.0118633	0.0155997	0.446966
b_intermediate.ENSG00000137393	eczema	outcome	exposure	Inverse variance weighted	2	0.0258385	0.0238593	0.278831
b_intermediate.ENSG00000137571	eczema	outcome	exposure	Wald ratio	1	0.0543086	0.0336637	0.106686
b_intermediate.ENSG00000137806	eczema	outcome	exposure	Wald ratio	1	0.0432007	0.0318855	0.17546
b_intermediate.ENSG00000137876	eczema	outcome	exposure	Wald ratio	1	-0.0271992	0.0365755	0.457091
b_intermediate.ENSG00000138326	eczema	outcome	exposure	Wald ratio	1	-0.0502017	0.0241154	0.0373674
b_intermediate.ENSG00000138639	eczema	outcome	exposure	MR Egger	3	0.00375442	0.0225709	0.895066
b_intermediate.ENSG00000138639	eczema	outcome	exposure	Weighted median	3	0.00315717	0.00835264	0.705441
b_intermediate.ENSG00000138639	eczema	outcome	exposure	Inverse variance weighted	3	0.00323954	0.00784538	0.679663
b_intermediate.ENSG00000138639	eczema	outcome	exposure	Simple mode	3	0.00279521	0.0120317	0.837897
b_intermediate.ENSG00000138639	eczema	outcome	exposure	Weighted mode	3	0.00306873	0.00865083	0.756704
b_intermediate.ENSG00000138744	eczema	outcome	exposure	Wald ratio	1	0.0414896	0.0286808	0.148009
b_intermediate.ENSG00000138767	eczema	outcome	exposure	Wald ratio	1	-0.0141679	0.0236519	0.54916
b_intermediate.ENSG00000139192	eczema	outcome	exposure	Wald ratio	1	0.0941364	0.0202834	3.46628e-06
b_intermediate.ENSG00000139278	eczema	outcome	exposure	Wald ratio	1	-0.0427098	0.0321997	0.184706
b_intermediate.ENSG00000139372	eczema	outcome	exposure	Wald ratio	1	-0.027103	0.0339828	0.425132
b_intermediate.ENSG00000139436	eczema	outcome	exposure	Wald ratio	1	-0.0849093	0.0294949	0.00399213
b_intermediate.ENSG00000139517	eczema	outcome	exposure	Wald ratio	1	0.0330858	0.0303124	0.275055
b_intermediate.ENSG00000139746	eczema	outcome	exposure	Wald ratio	1	-0.00625494	0.0214062	0.770131
b_intermediate.ENSG00000140105	eczema	outcome	exposure	MR Egger	3	-0.0162556	0.0241529	0.62287
b_intermediate.ENSG00000140105	eczema	outcome	exposure	Weighted median	3	-0.00568805	0.00996764	0.568236
b_intermediate.ENSG00000140105	eczema	outcome	exposure	Inverse variance weighted	3	-0.00385109	0.00937019	0.681077
b_intermediate.ENSG00000140105	eczema	outcome	exposure	Simple mode	3	-0.00673267	0.0134044	0.665321
b_intermediate.ENSG00000140105	eczema	outcome	exposure	Weighted mode	3	-0.00598503	0.0111459	0.645031
b_intermediate.ENSG00000140379	eczema	outcome	exposure	MR Egger	13	-0.00207496	0.0135139	0.880751
b_intermediate.ENSG00000140379	eczema	outcome	exposure	Weighted median	13	-0.00883405	0.00702646	0.208662
b_intermediate.ENSG00000140379	eczema	outcome	exposure	Inverse variance weighted	13	-0.0077805	0.00594551	0.190658
b_intermediate.ENSG00000140379	eczema	outcome	exposure	Simple mode	13	-0.0195961	0.0155369	0.231183
b_intermediate.ENSG00000140379	eczema	outcome	exposure	Weighted mode	13	-0.00788208	0.00744856	0.310801
b_intermediate.ENSG00000140391	eczema	outcome	exposure	Inverse variance weighted	2	-0.00511453	0.0131804	0.697987
b_intermediate.ENSG00000140988	eczema	outcome	exposure	Inverse variance weighted	2	-0.0073668	0.0121281	0.543574
b_intermediate.ENSG00000141013	eczema	outcome	exposure	Wald ratio	1	0.0110177	0.0321203	0.731588
b_intermediate.ENSG00000141027	eczema	outcome	exposure	Wald ratio	1	-0.0268179	0.0307873	0.383715
b_intermediate.ENSG00000141252	eczema	outcome	exposure	Wald ratio	1	0.0631505	0.0291817	0.0304608
b_intermediate.ENSG00000141447	eczema	outcome	exposure	Inverse variance weighted	2	0.00491349	0.0237324	0.835981
b_intermediate.ENSG00000141504	eczema	outcome	exposure	Wald ratio	1	-0.00281255	0.0267036	0.916118
b_intermediate.ENSG00000141698	eczema	outcome	exposure	Wald ratio	1	0.0222609	0.0200213	0.266197
b_intermediate.ENSG00000141759	eczema	outcome	exposure	Wald ratio	1	-0.0229369	0.0355529	0.518831
b_intermediate.ENSG00000141933	eczema	outcome	exposure	Wald ratio	1	0.0130672	0.0385367	0.734547
b_intermediate.ENSG00000142102	eczema	outcome	exposure	Wald ratio	1	0.0263838	0.0311977	0.397722
b_intermediate.ENSG00000142227	eczema	outcome	exposure	Wald ratio	1	0.0147828	0.0302029	0.624523
b_intermediate.ENSG00000142534	eczema	outcome	exposure	Inverse variance weighted	2	-0.0358162	0.0148848	0.0161185
b_intermediate.ENSG00000142669	eczema	outcome	exposure	Wald ratio	1	0.0256027	0.014042	0.0682575
b_intermediate.ENSG00000142676	eczema	outcome	exposure	MR Egger	3	0.0176464	0.027286	0.634538
b_intermediate.ENSG00000142676	eczema	outcome	exposure	Weighted median	3	-0.0170288	0.0110043	0.121751
b_intermediate.ENSG00000142676	eczema	outcome	exposure	Inverse variance weighted	3	-0.0214113	0.0109536	0.050615
b_intermediate.ENSG00000142676	eczema	outcome	exposure	Simple mode	3	-0.0165377	0.0159905	0.409701
b_intermediate.ENSG00000142676	eczema	outcome	exposure	Weighted mode	3	-0.0146373	0.0111884	0.320927
b_intermediate.ENSG00000142856	eczema	outcome	exposure	Wald ratio	1	-0.0250732	0.0188021	0.182358
b_intermediate.ENSG00000142937	eczema	outcome	exposure	MR Egger	8	0.021069	0.0110439	0.105034
b_intermediate.ENSG00000142937	eczema	outcome	exposure	Weighted median	8	0.0231464	0.00756503	0.00221587
b_intermediate.ENSG00000142937	eczema	outcome	exposure	Inverse variance weighted	8	0.0273414	0.00637381	1.78955e-05
b_intermediate.ENSG00000142937	eczema	outcome	exposure	Simple mode	8	0.051722	0.0159678	0.0142701
b_intermediate.ENSG00000142937	eczema	outcome	exposure	Weighted mode	8	0.0213441	0.00799744	0.0320523
b_intermediate.ENSG00000143149	eczema	outcome	exposure	Wald ratio	1	-0.00292941	0.0283947	0.91783
b_intermediate.ENSG00000143156	eczema	outcome	exposure	Wald ratio	1	-0.041581	0.0333305	0.2122
b_intermediate.ENSG00000143198	eczema	outcome	exposure	MR Egger	4	-0.0252042	0.0295787	0.483911
b_intermediate.ENSG00000143198	eczema	outcome	exposure	Weighted median	4	-0.00549916	0.00965315	0.568898
b_intermediate.ENSG00000143198	eczema	outcome	exposure	Inverse variance weighted	4	-0.00641025	0.00882249	0.467483
b_intermediate.ENSG00000143198	eczema	outcome	exposure	Simple mode	4	-0.00657776	0.0153911	0.697926
b_intermediate.ENSG00000143198	eczema	outcome	exposure	Weighted mode	4	-0.00519412	0.0107421	0.661815
b_intermediate.ENSG00000143297	eczema	outcome	exposure	MR Egger	7	0.00934487	0.0133479	0.515091
b_intermediate.ENSG00000143297	eczema	outcome	exposure	Weighted median	7	0.00281926	0.00675595	0.676458
b_intermediate.ENSG00000143297	eczema	outcome	exposure	Inverse variance weighted	7	0.0035538	0.00632359	0.574122
b_intermediate.ENSG00000143297	eczema	outcome	exposure	Simple mode	7	-0.00333554	0.0129504	0.80535
b_intermediate.ENSG00000143297	eczema	outcome	exposure	Weighted mode	7	0.00313915	0.0074848	0.689523
b_intermediate.ENSG00000143333	eczema	outcome	exposure	Wald ratio	1	-0.0348033	0.0337602	0.302588
b_intermediate.ENSG00000143641	eczema	outcome	exposure	Wald ratio	1	0.00597611	0.0193958	0.757995
b_intermediate.ENSG00000143653	eczema	outcome	exposure	Wald ratio	1	-0.0317082	0.0325316	0.329715
b_intermediate.ENSG00000143669	eczema	outcome	exposure	Inverse variance weighted	2	0.02287	0.022132	0.301442
b_intermediate.ENSG00000143753	eczema	outcome	exposure	Wald ratio	1	-0.0522584	0.0269836	0.0527857
b_intermediate.ENSG00000143924	eczema	outcome	exposure	Wald ratio	1	0.0275802	0.0320626	0.38968
b_intermediate.ENSG00000144115	eczema	outcome	exposure	Wald ratio	1	-0.00124885	0.01162	0.914413
b_intermediate.ENSG00000144182	eczema	outcome	exposure	Wald ratio	1	0.0417962	0.0391388	0.285567
b_intermediate.ENSG00000144224	eczema	outcome	exposure	Wald ratio	1	0.0203852	0.0322977	0.527931
b_intermediate.ENSG00000144645	eczema	outcome	exposure	Wald ratio	1	0.0176419	0.0328419	0.591145
b_intermediate.ENSG00000144713	eczema	outcome	exposure	Wald ratio	1	0.0146124	0.0275172	0.595398
b_intermediate.ENSG00000144791	eczema	outcome	exposure	MR Egger	4	-0.00801536	0.0201876	0.729699
b_intermediate.ENSG00000144791	eczema	outcome	exposure	Weighted median	4	-0.00295781	0.00981009	0.763028
b_intermediate.ENSG00000144791	eczema	outcome	exposure	Inverse variance weighted	4	-0.00310947	0.00897432	0.728978
b_intermediate.ENSG00000144791	eczema	outcome	exposure	Simple mode	4	-0.00380919	0.0140015	0.803229
b_intermediate.ENSG00000144791	eczema	outcome	exposure	Weighted mode	4	-0.00307687	0.0102166	0.782957
b_intermediate.ENSG00000144802	eczema	outcome	exposure	Wald ratio	1	-0.0146591	0.0249307	0.556537
b_intermediate.ENSG00000144895	eczema	outcome	exposure	Inverse variance weighted	2	-0.00158134	0.0485965	0.974041
b_intermediate.ENSG00000144909	eczema	outcome	exposure	Wald ratio	1	-0.000929359	0.0396133	0.981283
b_intermediate.ENSG00000145088	eczema	outcome	exposure	MR Egger	13	0.00582023	0.0126189	0.65362
b_intermediate.ENSG00000145088	eczema	outcome	exposure	Weighted median	13	0.00161017	0.00746731	0.829277
b_intermediate.ENSG00000145088	eczema	outcome	exposure	Inverse variance weighted	13	-0.000375736	0.00562358	0.946729
b_intermediate.ENSG00000145088	eczema	outcome	exposure	Simple mode	13	0.00381706	0.0129745	0.773635
b_intermediate.ENSG00000145088	eczema	outcome	exposure	Weighted mode	13	0.00228069	0.00778083	0.77444
b_intermediate.ENSG00000145365	eczema	outcome	exposure	MR Egger	3	-0.166284	0.116799	0.389829
b_intermediate.ENSG00000145365	eczema	outcome	exposure	Weighted median	3	0.00261668	0.012619	0.835729
b_intermediate.ENSG00000145365	eczema	outcome	exposure	Inverse variance weighted	3	0.0100228	0.016563	0.545091
b_intermediate.ENSG00000145365	eczema	outcome	exposure	Simple mode	3	-0.00285666	0.0160481	0.875116
b_intermediate.ENSG00000145365	eczema	outcome	exposure	Weighted mode	3	0.00172512	0.0121814	0.900358
b_intermediate.ENSG00000145390	eczema	outcome	exposure	Inverse variance weighted	2	0.00786528	0.0102972	0.444969
b_intermediate.ENSG00000145425	eczema	outcome	exposure	Inverse variance weighted	2	-0.0140225	0.0112748	0.213606
b_intermediate.ENSG00000145736	eczema	outcome	exposure	Wald ratio	1	0.0144936	0.0170519	0.395344
b_intermediate.ENSG00000145741	eczema	outcome	exposure	Wald ratio	1	-0.0355046	0.0261133	0.173944
b_intermediate.ENSG00000146066	eczema	outcome	exposure	Wald ratio	1	0.0334468	0.0203463	0.100201
b_intermediate.ENSG00000146386	eczema	outcome	exposure	Wald ratio	1	0.0400504	0.0271628	0.140359
b_intermediate.ENSG00000146409	eczema	outcome	exposure	Wald ratio	1	0.0235003	0.0324043	0.468315
b_intermediate.ENSG00000146574	eczema	outcome	exposure	Wald ratio	1	0.0118326	0.0198159	0.550423
b_intermediate.ENSG00000146576	eczema	outcome	exposure	Wald ratio	1	0.0112892	0.0284223	0.691223
b_intermediate.ENSG00000146707	eczema	outcome	exposure	Inverse variance weighted	2	-0.0239103	0.0411608	0.561308
b_intermediate.ENSG00000147324	eczema	outcome	exposure	Inverse variance weighted	2	-0.0255103	0.0216711	0.239133
b_intermediate.ENSG00000147421	eczema	outcome	exposure	MR Egger	4	-0.0170933	0.0458137	0.744904
b_intermediate.ENSG00000147421	eczema	outcome	exposure	Weighted median	4	0.0199298	0.009024	0.0272072
b_intermediate.ENSG00000147421	eczema	outcome	exposure	Inverse variance weighted	4	0.018701	0.0134783	0.165292
b_intermediate.ENSG00000147421	eczema	outcome	exposure	Simple mode	4	0.0520133	0.0227774	0.106586
b_intermediate.ENSG00000147421	eczema	outcome	exposure	Weighted mode	4	0.0171109	0.0102359	0.193185
b_intermediate.ENSG00000147454	eczema	outcome	exposure	Wald ratio	1	-0.00690537	0.0296629	0.815921
b_intermediate.ENSG00000147649	eczema	outcome	exposure	Wald ratio	1	-0.00154042	0.0328666	0.962618
b_intermediate.ENSG00000147813	eczema	outcome	exposure	Inverse variance weighted	2	0.0169995	0.0136111	0.211685
b_intermediate.ENSG00000148290	eczema	outcome	exposure	Wald ratio	1	0.0574469	0.0245135	0.0191048
b_intermediate.ENSG00000148803	eczema	outcome	exposure	Wald ratio	1	0.0260507	0.0303583	0.390833
b_intermediate.ENSG00000149273	eczema	outcome	exposure	MR Egger	3	0.013682	0.0293475	0.722274
b_intermediate.ENSG00000149273	eczema	outcome	exposure	Weighted median	3	0.00730372	0.011031	0.507903
b_intermediate.ENSG00000149273	eczema	outcome	exposure	Inverse variance weighted	3	0.00208711	0.0134619	0.876792
b_intermediate.ENSG00000149273	eczema	outcome	exposure	Simple mode	3	0.00460344	0.0177473	0.819595
b_intermediate.ENSG00000149273	eczema	outcome	exposure	Weighted mode	3	0.00975092	0.0115233	0.486546
b_intermediate.ENSG00000149548	eczema	outcome	exposure	Wald ratio	1	0.00450107	0.0324948	0.889832
b_intermediate.ENSG00000149577	eczema	outcome	exposure	Wald ratio	1	-0.0014515	0.0188676	0.938678
b_intermediate.ENSG00000150625	eczema	outcome	exposure	Wald ratio	1	0.00725648	0.0285155	0.799128
b_intermediate.ENSG00000151532	eczema	outcome	exposure	Wald ratio	1	-0.00528687	0.0286733	0.853713
b_intermediate.ENSG00000152056	eczema	outcome	exposure	Wald ratio	1	-0.0255288	0.0149237	0.0871513
b_intermediate.ENSG00000152133	eczema	outcome	exposure	Inverse variance weighted	2	-0.00797168	0.0419566	0.84931
b_intermediate.ENSG00000152213	eczema	outcome	exposure	Wald ratio	1	0.0027608	0.0150588	0.854535
b_intermediate.ENSG00000152219	eczema	outcome	exposure	Inverse variance weighted	2	-0.0169731	0.0279375	0.543493
b_intermediate.ENSG00000152348	eczema	outcome	exposure	Wald ratio	1	-0.0388261	0.0241872	0.108442
b_intermediate.ENSG00000152558	eczema	outcome	exposure	Wald ratio	1	-0.00702354	0.0288934	0.80794
b_intermediate.ENSG00000152689	eczema	outcome	exposure	MR Egger	3	0.0530937	0.0312664	0.338816
b_intermediate.ENSG00000152689	eczema	outcome	exposure	Weighted median	3	0.0146596	0.0139771	0.294255
b_intermediate.ENSG00000152689	eczema	outcome	exposure	Inverse variance weighted	3	0.0174963	0.0120446	0.146326
b_intermediate.ENSG00000152689	eczema	outcome	exposure	Simple mode	3	0.00225948	0.0203107	0.921579
b_intermediate.ENSG00000152689	eczema	outcome	exposure	Weighted mode	3	0.032432	0.0160068	0.179991
b_intermediate.ENSG00000153113	eczema	outcome	exposure	MR Egger	3	0.0419098	0.0352159	0.444884
b_intermediate.ENSG00000153113	eczema	outcome	exposure	Weighted median	3	0.0268632	0.0158056	0.0892074
b_intermediate.ENSG00000153113	eczema	outcome	exposure	Inverse variance weighted	3	0.0189901	0.0139554	0.173585
b_intermediate.ENSG00000153113	eczema	outcome	exposure	Simple mode	3	0.0271045	0.0221477	0.345633
b_intermediate.ENSG00000153113	eczema	outcome	exposure	Weighted mode	3	0.0269266	0.0176313	0.266272
b_intermediate.ENSG00000153283	eczema	outcome	exposure	MR Egger	5	-0.0268682	0.0216236	0.30231
b_intermediate.ENSG00000153283	eczema	outcome	exposure	Weighted median	5	-0.00656332	0.00991181	0.507862
b_intermediate.ENSG00000153283	eczema	outcome	exposure	Inverse variance weighted	5	-0.00598916	0.00835134	0.473282
b_intermediate.ENSG00000153283	eczema	outcome	exposure	Simple mode	5	-0.00752635	0.0120529	0.566186
b_intermediate.ENSG00000153283	eczema	outcome	exposure	Weighted mode	5	-0.00669383	0.00996865	0.538696
b_intermediate.ENSG00000153406	eczema	outcome	exposure	Wald ratio	1	-0.0583814	0.0319101	0.0673157
b_intermediate.ENSG00000154319	eczema	outcome	exposure	Wald ratio	1	-0.0181633	0.0313195	0.561958
b_intermediate.ENSG00000154518	eczema	outcome	exposure	Inverse variance weighted	2	0.00166611	0.037256	0.96433
b_intermediate.ENSG00000154589	eczema	outcome	exposure	Wald ratio	1	0.0118713	0.0216721	0.583852
b_intermediate.ENSG00000155158	eczema	outcome	exposure	Wald ratio	1	0.0215312	0.0293377	0.463003
b_intermediate.ENSG00000155368	eczema	outcome	exposure	Wald ratio	1	0.043382	0.0309105	0.160477
b_intermediate.ENSG00000155465	eczema	outcome	exposure	Inverse variance weighted	2	0.0441892	0.0189029	0.0194031
b_intermediate.ENSG00000155542	eczema	outcome	exposure	Wald ratio	1	0.045155	0.0270996	0.0956618
b_intermediate.ENSG00000156171	eczema	outcome	exposure	Inverse variance weighted	2	-0.014756	0.0127553	0.24733
b_intermediate.ENSG00000156261	eczema	outcome	exposure	MR Egger	4	0.00385581	0.0149956	0.821114
b_intermediate.ENSG00000156261	eczema	outcome	exposure	Weighted median	4	0.00464589	0.00845247	0.58256
b_intermediate.ENSG00000156261	eczema	outcome	exposure	Inverse variance weighted	4	0.00304277	0.00803438	0.704897
b_intermediate.ENSG00000156261	eczema	outcome	exposure	Simple mode	4	0.00697175	0.0127634	0.622911
b_intermediate.ENSG00000156261	eczema	outcome	exposure	Weighted mode	4	0.00444178	0.00974796	0.679591
b_intermediate.ENSG00000156482	eczema	outcome	exposure	Wald ratio	1	-0.00908165	0.0338043	0.788196
b_intermediate.ENSG00000157326	eczema	outcome	exposure	Wald ratio	1	0.00473532	0.0385799	0.902312
b_intermediate.ENSG00000157483	eczema	outcome	exposure	Wald ratio	1	0.029648	0.028779	0.302918
b_intermediate.ENSG00000157734	eczema	outcome	exposure	Wald ratio	1	0.0481867	0.0342555	0.159521
b_intermediate.ENSG00000158773	eczema	outcome	exposure	Inverse variance weighted	2	-0.0141032	0.0219913	0.521323
b_intermediate.ENSG00000158985	eczema	outcome	exposure	Wald ratio	1	0.0479083	0.0330799	0.147545
b_intermediate.ENSG00000159733	eczema	outcome	exposure	Wald ratio	1	-0.0269791	0.0291668	0.354969
b_intermediate.ENSG00000160124	eczema	outcome	exposure	MR Egger	4	0.0736899	0.0436442	0.233388
b_intermediate.ENSG00000160124	eczema	outcome	exposure	Weighted median	4	0.00779907	0.0138486	0.573321
b_intermediate.ENSG00000160124	eczema	outcome	exposure	Inverse variance weighted	4	0.00424153	0.0148953	0.775831
b_intermediate.ENSG00000160124	eczema	outcome	exposure	Simple mode	4	0.0274498	0.0241797	0.338768
b_intermediate.ENSG00000160124	eczema	outcome	exposure	Weighted mode	4	0.00797101	0.0154424	0.641365
b_intermediate.ENSG00000160201	eczema	outcome	exposure	Wald ratio	1	-0.0214054	0.0327071	0.512817
b_intermediate.ENSG00000160213	eczema	outcome	exposure	MR Egger	5	-0.0214671	0.0192865	0.346842
b_intermediate.ENSG00000160213	eczema	outcome	exposure	Weighted median	5	-0.0027542	0.00964254	0.775162
b_intermediate.ENSG00000160213	eczema	outcome	exposure	Inverse variance weighted	5	-0.00246573	0.00834695	0.767684
b_intermediate.ENSG00000160213	eczema	outcome	exposure	Simple mode	5	-0.00656608	0.0145992	0.676183
b_intermediate.ENSG00000160213	eczema	outcome	exposure	Weighted mode	5	-0.00269431	0.0101579	0.803931
b_intermediate.ENSG00000160255	eczema	outcome	exposure	MR Egger	3	0.00536318	0.014296	0.771514
b_intermediate.ENSG00000160255	eczema	outcome	exposure	Weighted median	3	0.00512567	0.00831183	0.537451
b_intermediate.ENSG00000160255	eczema	outcome	exposure	Inverse variance weighted	3	0.00499312	0.00801821	0.533467
b_intermediate.ENSG00000160255	eczema	outcome	exposure	Simple mode	3	0.00672162	0.0129414	0.655251
b_intermediate.ENSG00000160255	eczema	outcome	exposure	Weighted mode	3	0.00519231	0.00869264	0.610912
b_intermediate.ENSG00000160284	eczema	outcome	exposure	Inverse variance weighted	2	-0.00823808	0.0188732	0.662477
b_intermediate.ENSG00000160439	eczema	outcome	exposure	Wald ratio	1	0.0270871	0.0324244	0.403496
b_intermediate.ENSG00000160602	eczema	outcome	exposure	Wald ratio	1	-0.0312103	0.0214813	0.146249
b_intermediate.ENSG00000160613	eczema	outcome	exposure	Wald ratio	1	0.0272787	0.0272503	0.316807
b_intermediate.ENSG00000160844	eczema	outcome	exposure	Wald ratio	1	-0.00343356	0.0173449	0.843078
b_intermediate.ENSG00000160856	eczema	outcome	exposure	Wald ratio	1	-0.0199491	0.0151319	0.187387
b_intermediate.ENSG00000160948	eczema	outcome	exposure	Wald ratio	1	0.0245689	0.0219671	0.263378
b_intermediate.ENSG00000160991	eczema	outcome	exposure	Wald ratio	1	-0.0226258	0.0299755	0.450363
b_intermediate.ENSG00000160999	eczema	outcome	exposure	Wald ratio	1	0.00954197	0.0244155	0.695933
b_intermediate.ENSG00000161011	eczema	outcome	exposure	Wald ratio	1	0.0546029	0.027778	0.0493347
b_intermediate.ENSG00000161016	eczema	outcome	exposure	MR Egger	12	0.00401544	0.0110235	0.723245
b_intermediate.ENSG00000161016	eczema	outcome	exposure	Weighted median	12	-0.00284188	0.00546515	0.603064
b_intermediate.ENSG00000161016	eczema	outcome	exposure	Inverse variance weighted	12	-0.00380808	0.00490599	0.437625
b_intermediate.ENSG00000161016	eczema	outcome	exposure	Simple mode	12	-0.00663702	0.0103959	0.536261
b_intermediate.ENSG00000161016	eczema	outcome	exposure	Weighted mode	12	-0.00315095	0.00553584	0.580663
b_intermediate.ENSG00000161265	eczema	outcome	exposure	Wald ratio	1	-0.0620699	0.0212584	0.00350276
b_intermediate.ENSG00000161929	eczema	outcome	exposure	MR Egger	3	0.057481	0.0556015	0.48942
b_intermediate.ENSG00000161929	eczema	outcome	exposure	Weighted median	3	0.0325241	0.018741	0.0826618
b_intermediate.ENSG00000161929	eczema	outcome	exposure	Inverse variance weighted	3	0.0258145	0.0180161	0.151899
b_intermediate.ENSG00000161929	eczema	outcome	exposure	Simple mode	3	0.042708	0.0248938	0.228371
b_intermediate.ENSG00000161929	eczema	outcome	exposure	Weighted mode	3	0.0376568	0.0220371	0.229615
b_intermediate.ENSG00000161981	eczema	outcome	exposure	MR Egger	3	0.0102423	0.0774083	0.916252
b_intermediate.ENSG00000161981	eczema	outcome	exposure	Weighted median	3	0.0243134	0.01983	0.220164
b_intermediate.ENSG00000161981	eczema	outcome	exposure	Inverse variance weighted	3	0.018054	0.0167689	0.281642
b_intermediate.ENSG00000161981	eczema	outcome	exposure	Simple mode	3	0.0246928	0.0244228	0.418419
b_intermediate.ENSG00000161981	eczema	outcome	exposure	Weighted mode	3	0.0250091	0.0225574	0.383031
b_intermediate.ENSG00000162520	eczema	outcome	exposure	Wald ratio	1	0.0234625	0.0335358	0.484162
b_intermediate.ENSG00000162585	eczema	outcome	exposure	Wald ratio	1	0.0227379	0.0216271	0.293093
b_intermediate.ENSG00000162817	eczema	outcome	exposure	Wald ratio	1	0.0125583	0.0325659	0.699772
b_intermediate.ENSG00000162924	eczema	outcome	exposure	MR Egger	3	-0.0727526	0.066131	0.46967
b_intermediate.ENSG00000162924	eczema	outcome	exposure	Weighted median	3	-0.0396379	0.0134276	0.00315743
b_intermediate.ENSG00000162924	eczema	outcome	exposure	Inverse variance weighted	3	-0.0227219	0.0298455	0.446467
b_intermediate.ENSG00000162924	eczema	outcome	exposure	Simple mode	3	-0.0391373	0.0180436	0.162323
b_intermediate.ENSG00000162924	eczema	outcome	exposure	Weighted mode	3	-0.0402258	0.0127671	0.0876862
b_intermediate.ENSG00000162929	eczema	outcome	exposure	Wald ratio	1	0.140792	0.0231787	1.24618e-09
b_intermediate.ENSG00000163029	eczema	outcome	exposure	Wald ratio	1	0.00256147	0.0305008	0.933072
b_intermediate.ENSG00000163131	eczema	outcome	exposure	Wald ratio	1	-0.0807231	0.0289199	0.00525025
b_intermediate.ENSG00000163319	eczema	outcome	exposure	Wald ratio	1	-0.00428769	0.0251103	0.864417
b_intermediate.ENSG00000163328	eczema	outcome	exposure	Wald ratio	1	0.0229174	0.0171184	0.180648
b_intermediate.ENSG00000163406	eczema	outcome	exposure	Wald ratio	1	0.00478885	0.0218792	0.826746
b_intermediate.ENSG00000163468	eczema	outcome	exposure	Wald ratio	1	-0.0100921	0.0219379	0.645493
b_intermediate.ENSG00000163492	eczema	outcome	exposure	Wald ratio	1	0.0115854	0.0363336	0.749832
b_intermediate.ENSG00000163584	eczema	outcome	exposure	Wald ratio	1	-0.0220496	0.0183976	0.230722
b_intermediate.ENSG00000163596	eczema	outcome	exposure	Wald ratio	1	0.0334033	0.0185395	0.0715866
b_intermediate.ENSG00000163617	eczema	outcome	exposure	Wald ratio	1	0.0229749	0.0284276	0.418981
b_intermediate.ENSG00000163644	eczema	outcome	exposure	Wald ratio	1	0.0022575	0.0274079	0.934355
b_intermediate.ENSG00000163687	eczema	outcome	exposure	Wald ratio	1	-0.0118608	0.0201579	0.556268
b_intermediate.ENSG00000163870	eczema	outcome	exposure	Wald ratio	1	0.00339817	0.0242405	0.888513
b_intermediate.ENSG00000163947	eczema	outcome	exposure	Wald ratio	1	0.0351978	0.0203535	0.0837505
b_intermediate.ENSG00000163958	eczema	outcome	exposure	Wald ratio	1	-0.0142877	0.0205413	0.486705
b_intermediate.ENSG00000164039	eczema	outcome	exposure	Wald ratio	1	-0.0255493	0.0306804	0.404983
b_intermediate.ENSG00000164111	eczema	outcome	exposure	Wald ratio	1	0.0107196	0.0269242	0.690526
b_intermediate.ENSG00000164182	eczema	outcome	exposure	Inverse variance weighted	2	-0.0575526	0.0216018	0.00771605
b_intermediate.ENSG00000164305	eczema	outcome	exposure	Wald ratio	1	-0.0166778	0.0338665	0.622396
b_intermediate.ENSG00000164308	eczema	outcome	exposure	MR Egger	7	0.0417409	0.0288671	0.207819
b_intermediate.ENSG00000164308	eczema	outcome	exposure	Weighted median	7	0.0347819	0.0101411	0.000604063
b_intermediate.ENSG00000164308	eczema	outcome	exposure	Inverse variance weighted	7	0.0316728	0.0091358	0.000526531
b_intermediate.ENSG00000164308	eczema	outcome	exposure	Simple mode	7	0.045693	0.0180088	0.0442445
b_intermediate.ENSG00000164308	eczema	outcome	exposure	Weighted mode	7	0.0364024	0.0109538	0.0159397
b_intermediate.ENSG00000164346	eczema	outcome	exposure	Wald ratio	1	-0.0219568	0.0132134	0.0965712
b_intermediate.ENSG00000164587	eczema	outcome	exposure	Wald ratio	1	-0.0460348	0.0274717	0.0937935
b_intermediate.ENSG00000164978	eczema	outcome	exposure	MR Egger	3	0.0513892	0.037752	0.403357
b_intermediate.ENSG00000164978	eczema	outcome	exposure	Weighted median	3	0.00816074	0.0136113	0.548803
b_intermediate.ENSG00000164978	eczema	outcome	exposure	Inverse variance weighted	3	0.00546682	0.0127345	0.667712
b_intermediate.ENSG00000164978	eczema	outcome	exposure	Simple mode	3	0.0193549	0.0184878	0.405017
b_intermediate.ENSG00000164978	eczema	outcome	exposure	Weighted mode	3	0.0145766	0.0159887	0.458174
b_intermediate.ENSG00000165029	eczema	outcome	exposure	Inverse variance weighted	2	0.0259864	0.0193848	0.180065
b_intermediate.ENSG00000165066	eczema	outcome	exposure	Wald ratio	1	-0.0161453	0.0170136	0.34264
b_intermediate.ENSG00000165410	eczema	outcome	exposure	Wald ratio	1	-0.0480822	0.027154	0.0766069
b_intermediate.ENSG00000165502	eczema	outcome	exposure	MR Egger	6	0.00241617	0.0199033	0.909232
b_intermediate.ENSG00000165502	eczema	outcome	exposure	Weighted median	6	0.00582812	0.00885799	0.51057
b_intermediate.ENSG00000165502	eczema	outcome	exposure	Inverse variance weighted	6	0.0101974	0.00832912	0.220836
b_intermediate.ENSG00000165502	eczema	outcome	exposure	Simple mode	6	0.0115336	0.0169239	0.525836
b_intermediate.ENSG00000165502	eczema	outcome	exposure	Weighted mode	6	0.00545026	0.00953661	0.592385
b_intermediate.ENSG00000165629	eczema	outcome	exposure	Wald ratio	1	0.0256878	0.0299945	0.391768
b_intermediate.ENSG00000165716	eczema	outcome	exposure	Wald ratio	1	0.005073	0.0240964	0.833255
b_intermediate.ENSG00000165752	eczema	outcome	exposure	Inverse variance weighted	2	0.036885	0.0272518	0.175901
b_intermediate.ENSG00000165810	eczema	outcome	exposure	Wald ratio	1	-0.00699496	0.0183143	0.702506
b_intermediate.ENSG00000165929	eczema	outcome	exposure	Wald ratio	1	0.012928	0.0236223	0.584187
b_intermediate.ENSG00000166164	eczema	outcome	exposure	Wald ratio	1	0.0676197	0.0315503	0.0320942
b_intermediate.ENSG00000166275	eczema	outcome	exposure	Wald ratio	1	0.00817539	0.0217455	0.706948
b_intermediate.ENSG00000166347	eczema	outcome	exposure	MR Egger	5	0.0116812	0.0238976	0.658486
b_intermediate.ENSG00000166347	eczema	outcome	exposure	Weighted median	5	-0.00815017	0.00779677	0.295872
b_intermediate.ENSG00000166347	eczema	outcome	exposure	Inverse variance weighted	5	-0.0126401	0.0104666	0.22718
b_intermediate.ENSG00000166347	eczema	outcome	exposure	Simple mode	5	-0.0165892	0.0127741	0.263867
b_intermediate.ENSG00000166347	eczema	outcome	exposure	Weighted mode	5	-0.00704466	0.00785691	0.420607
b_intermediate.ENSG00000166405	eczema	outcome	exposure	Inverse variance weighted	2	-0.0100986	0.0276542	0.714981
b_intermediate.ENSG00000166435	eczema	outcome	exposure	MR Egger	4	0.03258	0.0154233	0.169033
b_intermediate.ENSG00000166435	eczema	outcome	exposure	Weighted median	4	0.0114004	0.00796634	0.15241
b_intermediate.ENSG00000166435	eczema	outcome	exposure	Inverse variance weighted	4	0.00762422	0.0085792	0.374171
b_intermediate.ENSG00000166435	eczema	outcome	exposure	Simple mode	4	0.00137852	0.0162955	0.937912
b_intermediate.ENSG00000166435	eczema	outcome	exposure	Weighted mode	4	0.0137097	0.00861639	0.209814
b_intermediate.ENSG00000166441	eczema	outcome	exposure	MR Egger	3	-0.0163268	0.0319344	0.699124
b_intermediate.ENSG00000166441	eczema	outcome	exposure	Weighted median	3	0.00559456	0.0121368	0.644828
b_intermediate.ENSG00000166441	eczema	outcome	exposure	Inverse variance weighted	3	0.00144285	0.0105887	0.891613
b_intermediate.ENSG00000166441	eczema	outcome	exposure	Simple mode	3	0.00837804	0.0159808	0.65241
b_intermediate.ENSG00000166441	eczema	outcome	exposure	Weighted mode	3	0.00928127	0.0151911	0.603409
b_intermediate.ENSG00000166471	eczema	outcome	exposure	Wald ratio	1	-0.0307022	0.0257875	0.233817
b_intermediate.ENSG00000166582	eczema	outcome	exposure	Wald ratio	1	-0.0213612	0.0233402	0.360082
b_intermediate.ENSG00000166619	eczema	outcome	exposure	Wald ratio	1	-0.0550581	0.0327745	0.0929755
b_intermediate.ENSG00000166770	eczema	outcome	exposure	Inverse variance weighted	2	-0.0199067	0.0154809	0.19848
b_intermediate.ENSG00000166801	eczema	outcome	exposure	Wald ratio	1	-0.00110422	0.0258145	0.965881
b_intermediate.ENSG00000166821	eczema	outcome	exposure	Wald ratio	1	0.0271455	0.0324598	0.402996
b_intermediate.ENSG00000166839	eczema	outcome	exposure	Wald ratio	1	0.0260157	0.0232279	0.262705
b_intermediate.ENSG00000166896	eczema	outcome	exposure	Wald ratio	1	-0.0316458	0.0360895	0.380558
b_intermediate.ENSG00000166913	eczema	outcome	exposure	Wald ratio	1	0.0114593	0.0228211	0.615571
b_intermediate.ENSG00000166979	eczema	outcome	exposure	Wald ratio	1	0.000771412	0.0163467	0.962361
b_intermediate.ENSG00000167261	eczema	outcome	exposure	Wald ratio	1	-0.0545418	0.0320616	0.0889141
b_intermediate.ENSG00000167468	eczema	outcome	exposure	Wald ratio	1	-0.00877312	0.0286368	0.759332
b_intermediate.ENSG00000167515	eczema	outcome	exposure	Wald ratio	1	-0.0122644	0.0303779	0.686412
b_intermediate.ENSG00000167526	eczema	outcome	exposure	MR Egger	4	0.0407752	0.0297919	0.304559
b_intermediate.ENSG00000167526	eczema	outcome	exposure	Weighted median	4	0.0293612	0.00972291	0.00252942
b_intermediate.ENSG00000167526	eczema	outcome	exposure	Inverse variance weighted	4	0.0253484	0.00854945	0.00302762
b_intermediate.ENSG00000167526	eczema	outcome	exposure	Simple mode	4	-0.0132357	0.0129023	0.380457
b_intermediate.ENSG00000167526	eczema	outcome	exposure	Weighted mode	4	0.0299482	0.010191	0.0605738
b_intermediate.ENSG00000167613	eczema	outcome	exposure	Wald ratio	1	0.0118809	0.0334896	0.722767
b_intermediate.ENSG00000167747	eczema	outcome	exposure	Wald ratio	1	0.034483	0.0267678	0.197668
b_intermediate.ENSG00000167766	eczema	outcome	exposure	Inverse variance weighted	2	-0.0256817	0.0161751	0.112347
b_intermediate.ENSG00000168028	eczema	outcome	exposure	Inverse variance weighted	2	-0.00473496	0.0342396	0.890012
b_intermediate.ENSG00000168066	eczema	outcome	exposure	Wald ratio	1	-0.0421361	0.0230918	0.0680432
b_intermediate.ENSG00000168071	eczema	outcome	exposure	Wald ratio	1	0.0636563	0.0306489	0.037806
b_intermediate.ENSG00000168234	eczema	outcome	exposure	Wald ratio	1	-0.0115519	0.0314865	0.713706
b_intermediate.ENSG00000168255	eczema	outcome	exposure	MR Egger	3	0.0837326	0.157057	0.688181
b_intermediate.ENSG00000168255	eczema	outcome	exposure	Weighted median	3	-0.0171673	0.0195285	0.379354
b_intermediate.ENSG00000168255	eczema	outcome	exposure	Inverse variance weighted	3	-0.0123181	0.0165276	0.45609
b_intermediate.ENSG00000168255	eczema	outcome	exposure	Simple mode	3	-0.0204758	0.0238367	0.480857
b_intermediate.ENSG00000168255	eczema	outcome	exposure	Weighted mode	3	-0.0200294	0.0242872	0.496251
b_intermediate.ENSG00000168385	eczema	outcome	exposure	Wald ratio	1	-0.0128721	0.0227153	0.570938
b_intermediate.ENSG00000168421	eczema	outcome	exposure	Wald ratio	1	0.0156833	0.0237899	0.509741
b_intermediate.ENSG00000168646	eczema	outcome	exposure	Wald ratio	1	-0.0170957	0.0290592	0.556326
b_intermediate.ENSG00000168679	eczema	outcome	exposure	Wald ratio	1	-0.0194457	0.0223667	0.384626
b_intermediate.ENSG00000168734	eczema	outcome	exposure	Wald ratio	1	-0.00656332	0.0136557	0.630781
b_intermediate.ENSG00000168765	eczema	outcome	exposure	MR Egger	4	-0.0629626	0.0530917	0.357449
b_intermediate.ENSG00000168765	eczema	outcome	exposure	Weighted median	4	0.00476623	0.015416	0.757189
b_intermediate.ENSG00000168765	eczema	outcome	exposure	Inverse variance weighted	4	0.010071	0.0134779	0.454928
b_intermediate.ENSG00000168765	eczema	outcome	exposure	Simple mode	4	0.00325554	0.0206438	0.884709
b_intermediate.ENSG00000168765	eczema	outcome	exposure	Weighted mode	4	0.0040718	0.0187844	0.842296
b_intermediate.ENSG00000168899	eczema	outcome	exposure	Wald ratio	1	0.00544615	0.0282442	0.847097
b_intermediate.ENSG00000168936	eczema	outcome	exposure	Wald ratio	1	0.00355388	0.0512203	0.944684
b_intermediate.ENSG00000168958	eczema	outcome	exposure	Wald ratio	1	0.0372074	0.0229763	0.105365
b_intermediate.ENSG00000168961	eczema	outcome	exposure	Wald ratio	1	-0.0457764	0.0249598	0.0666531
b_intermediate.ENSG00000169062	eczema	outcome	exposure	Wald ratio	1	-0.0345103	0.0280691	0.218893
b_intermediate.ENSG00000169087	eczema	outcome	exposure	MR Egger	3	-0.0112425	0.0179191	0.643284
b_intermediate.ENSG00000169087	eczema	outcome	exposure	Weighted median	3	0.00520224	0.00930092	0.57594
b_intermediate.ENSG00000169087	eczema	outcome	exposure	Inverse variance weighted	3	0.00540208	0.00921327	0.55765
b_intermediate.ENSG00000169087	eczema	outcome	exposure	Simple mode	3	0.0304557	0.0182466	0.237039
b_intermediate.ENSG00000169087	eczema	outcome	exposure	Weighted mode	3	0.00131708	0.00933541	0.900731
b_intermediate.ENSG00000169193	eczema	outcome	exposure	Wald ratio	1	-0.0143502	0.0285745	0.615524
b_intermediate.ENSG00000169413	eczema	outcome	exposure	MR Egger	3	0.00388935	0.078	0.968282
b_intermediate.ENSG00000169413	eczema	outcome	exposure	Weighted median	3	0.00294796	0.0101123	0.770652
b_intermediate.ENSG00000169413	eczema	outcome	exposure	Inverse variance weighted	3	0.00286224	0.00925474	0.757114
b_intermediate.ENSG00000169413	eczema	outcome	exposure	Simple mode	3	0.00320257	0.0121101	0.816189
b_intermediate.ENSG00000169413	eczema	outcome	exposure	Weighted mode	3	0.00303907	0.0121855	0.826326
b_intermediate.ENSG00000169442	eczema	outcome	exposure	Wald ratio	1	-0.030621	0.0167942	0.0682575
b_intermediate.ENSG00000169738	eczema	outcome	exposure	MR Egger	4	-0.00941504	0.0292006	0.777714
b_intermediate.ENSG00000169738	eczema	outcome	exposure	Weighted median	4	-0.00486861	0.0103242	0.637233
b_intermediate.ENSG00000169738	eczema	outcome	exposure	Inverse variance weighted	4	-0.00402921	0.0146143	0.782775
b_intermediate.ENSG00000169738	eczema	outcome	exposure	Simple mode	4	-0.0086923	0.0180115	0.662407
b_intermediate.ENSG00000169738	eczema	outcome	exposure	Weighted mode	4	-0.00542383	0.0111517	0.660022
b_intermediate.ENSG00000169994	eczema	outcome	exposure	Wald ratio	1	-0.0171038	0.0147193	0.245236
b_intermediate.ENSG00000170234	eczema	outcome	exposure	Wald ratio	1	-0.0674541	0.0296195	0.0227652
b_intermediate.ENSG00000170291	eczema	outcome	exposure	MR Egger	3	-0.126926	0.136271	0.522593
b_intermediate.ENSG00000170291	eczema	outcome	exposure	Weighted median	3	0.00501254	0.0111034	0.651671
b_intermediate.ENSG00000170291	eczema	outcome	exposure	Inverse variance weighted	3	0.00720201	0.0127751	0.57292
b_intermediate.ENSG00000170291	eczema	outcome	exposure	Simple mode	3	-0.00744503	0.0198546	0.743707
b_intermediate.ENSG00000170291	eczema	outcome	exposure	Weighted mode	3	0.00199081	0.0115241	0.878747
b_intermediate.ENSG00000170390	eczema	outcome	exposure	Wald ratio	1	-0.0411839	0.0163052	0.0115433
b_intermediate.ENSG00000170430	eczema	outcome	exposure	Wald ratio	1	0.015886	0.021523	0.460458
b_intermediate.ENSG00000170619	eczema	outcome	exposure	Wald ratio	1	0.0180291	0.0314177	0.566067
b_intermediate.ENSG00000170634	eczema	outcome	exposure	Inverse variance weighted	2	0.0080832	0.013135	0.538295
b_intermediate.ENSG00000170776	eczema	outcome	exposure	Wald ratio	1	0.0160456	0.0222129	0.470077
b_intermediate.ENSG00000170873	eczema	outcome	exposure	Wald ratio	1	0.0297145	0.0281972	0.291969
b_intermediate.ENSG00000170889	eczema	outcome	exposure	MR Egger	3	-0.0311177	0.027124	0.456414
b_intermediate.ENSG00000170889	eczema	outcome	exposure	Weighted median	3	0.000398148	0.00921083	0.965521
b_intermediate.ENSG00000170889	eczema	outcome	exposure	Inverse variance weighted	3	0.00164954	0.00883308	0.85186
b_intermediate.ENSG00000170889	eczema	outcome	exposure	Simple mode	3	0.0116874	0.0178867	0.580572
b_intermediate.ENSG00000170889	eczema	outcome	exposure	Weighted mode	3	-0.0024798	0.00925624	0.813872
b_intermediate.ENSG00000170906	eczema	outcome	exposure	Wald ratio	1	0.00426399	0.024014	0.859066
b_intermediate.ENSG00000171067	eczema	outcome	exposure	Wald ratio	1	-0.00446651	0.015245	0.769535
b_intermediate.ENSG00000171150	eczema	outcome	exposure	Wald ratio	1	-0.0574724	0.0243272	0.0181532
b_intermediate.ENSG00000171291	eczema	outcome	exposure	Wald ratio	1	-0.0291964	0.0346732	0.399763
b_intermediate.ENSG00000171298	eczema	outcome	exposure	Wald ratio	1	0.0284271	0.0262437	0.278722
b_intermediate.ENSG00000171476	eczema	outcome	exposure	Wald ratio	1	-0.0169255	0.0170609	0.321166
b_intermediate.ENSG00000171530	eczema	outcome	exposure	Inverse variance weighted	2	0.0193797	0.0150548	0.197997
b_intermediate.ENSG00000171574	eczema	outcome	exposure	Wald ratio	1	-0.0127301	0.0301864	0.673233
b_intermediate.ENSG00000171766	eczema	outcome	exposure	Wald ratio	1	-0.0193058	0.0232112	0.405553
b_intermediate.ENSG00000171863	eczema	outcome	exposure	Wald ratio	1	0.0067865	0.0120732	0.574041
b_intermediate.ENSG00000172057	eczema	outcome	exposure	MR Egger	5	-0.00497544	0.0315584	0.88474
b_intermediate.ENSG00000172057	eczema	outcome	exposure	Weighted median	5	0.010502	0.00960969	0.274456
b_intermediate.ENSG00000172057	eczema	outcome	exposure	Inverse variance weighted	5	0.0157875	0.0113536	0.164369
b_intermediate.ENSG00000172057	eczema	outcome	exposure	Simple mode	5	0.0318871	0.0186309	0.162153
b_intermediate.ENSG00000172057	eczema	outcome	exposure	Weighted mode	5	0.0125791	0.0100599	0.2793
b_intermediate.ENSG00000172059	eczema	outcome	exposure	Wald ratio	1	0.0279504	0.0324174	0.388575
b_intermediate.ENSG00000172264	eczema	outcome	exposure	MR Egger	3	-0.0211183	0.217438	0.938363
b_intermediate.ENSG00000172264	eczema	outcome	exposure	Weighted median	3	-0.000836878	0.0154032	0.956671
b_intermediate.ENSG00000172264	eczema	outcome	exposure	Inverse variance weighted	3	-0.00134172	0.0134347	0.920448
b_intermediate.ENSG00000172264	eczema	outcome	exposure	Simple mode	3	-0.000974677	0.0171748	0.959904
b_intermediate.ENSG00000172264	eczema	outcome	exposure	Weighted mode	3	-0.000250719	0.0174868	0.989862
b_intermediate.ENSG00000172349	eczema	outcome	exposure	Wald ratio	1	0.00559409	0.0316105	0.859532
b_intermediate.ENSG00000172543	eczema	outcome	exposure	Wald ratio	1	-0.0673875	0.0361024	0.0619623
b_intermediate.ENSG00000172725	eczema	outcome	exposure	Wald ratio	1	0.0335628	0.0287333	0.242774
b_intermediate.ENSG00000172785	eczema	outcome	exposure	Wald ratio	1	-0.0261959	0.0282484	0.353749
b_intermediate.ENSG00000172922	eczema	outcome	exposure	Wald ratio	1	0.0580681	0.0302863	0.055199
b_intermediate.ENSG00000173113	eczema	outcome	exposure	Wald ratio	1	0.018948	0.0206221	0.358191
b_intermediate.ENSG00000173193	eczema	outcome	exposure	Wald ratio	1	0.000540761	0.017065	0.974721
b_intermediate.ENSG00000173262	eczema	outcome	exposure	MR Egger	3	-0.00765044	0.0272774	0.825921
b_intermediate.ENSG00000173262	eczema	outcome	exposure	Weighted median	3	-0.0113075	0.0112308	0.314015
b_intermediate.ENSG00000173262	eczema	outcome	exposure	Inverse variance weighted	3	-0.0116179	0.0123781	0.347945
b_intermediate.ENSG00000173262	eczema	outcome	exposure	Simple mode	3	-0.0115974	0.0173741	0.573156
b_intermediate.ENSG00000173262	eczema	outcome	exposure	Weighted mode	3	-0.0115974	0.0117552	0.42785
b_intermediate.ENSG00000173272	eczema	outcome	exposure	MR Egger	3	-0.041937	0.0235049	0.32522
b_intermediate.ENSG00000173272	eczema	outcome	exposure	Weighted median	3	-0.00386836	0.0112632	0.731259
b_intermediate.ENSG00000173272	eczema	outcome	exposure	Inverse variance weighted	3	0.000282475	0.0167955	0.986581
b_intermediate.ENSG00000173272	eczema	outcome	exposure	Simple mode	3	0.00523139	0.0226085	0.838529
b_intermediate.ENSG00000173272	eczema	outcome	exposure	Weighted mode	3	-0.0078423	0.0123202	0.589559
b_intermediate.ENSG00000173409	eczema	outcome	exposure	Wald ratio	1	0.0182211	0.0329928	0.58076
b_intermediate.ENSG00000173660	eczema	outcome	exposure	Wald ratio	1	0.0388952	0.02223	0.080175
b_intermediate.ENSG00000173801	eczema	outcome	exposure	Inverse variance weighted	2	-0.0359033	0.0192457	0.0621083
b_intermediate.ENSG00000173917	eczema	outcome	exposure	MR Egger	3	0.0542276	0.0919604	0.660809
b_intermediate.ENSG00000173917	eczema	outcome	exposure	Weighted median	3	0.0519205	0.0211618	0.0141471
b_intermediate.ENSG00000173917	eczema	outcome	exposure	Inverse variance weighted	3	0.0498356	0.0178844	0.00532746
b_intermediate.ENSG00000173917	eczema	outcome	exposure	Simple mode	3	0.0545551	0.0282262	0.192966
b_intermediate.ENSG00000173917	eczema	outcome	exposure	Weighted mode	3	0.0612932	0.0298559	0.176483
b_intermediate.ENSG00000173991	eczema	outcome	exposure	Wald ratio	1	0.00363667	0.0134767	0.787276
b_intermediate.ENSG00000174469	eczema	outcome	exposure	MR Egger	4	-0.00862666	0.0213621	0.725424
b_intermediate.ENSG00000174469	eczema	outcome	exposure	Weighted median	4	-0.0110413	0.0106655	0.300558
b_intermediate.ENSG00000174469	eczema	outcome	exposure	Inverse variance weighted	4	-0.0118163	0.00982362	0.229035
b_intermediate.ENSG00000174469	eczema	outcome	exposure	Simple mode	4	-0.0107506	0.0149107	0.523017
b_intermediate.ENSG00000174469	eczema	outcome	exposure	Weighted mode	4	-0.0107506	0.0129001	0.465778
b_intermediate.ENSG00000174606	eczema	outcome	exposure	Wald ratio	1	0.0562481	0.0351129	0.109173
b_intermediate.ENSG00000174917	eczema	outcome	exposure	Wald ratio	1	0.053788	0.0310395	0.0831155
b_intermediate.ENSG00000175221	eczema	outcome	exposure	Wald ratio	1	0.0432845	0.0222334	0.0515564
b_intermediate.ENSG00000175489	eczema	outcome	exposure	Wald ratio	1	-0.00365443	0.0267115	0.89118
b_intermediate.ENSG00000175567	eczema	outcome	exposure	Wald ratio	1	0.0113316	0.023012	0.622423
b_intermediate.ENSG00000175581	eczema	outcome	exposure	Wald ratio	1	-0.0123818	0.0316087	0.695265
b_intermediate.ENSG00000175643	eczema	outcome	exposure	Wald ratio	1	-0.136421	0.0307915	9.40315e-06
b_intermediate.ENSG00000176014	eczema	outcome	exposure	Inverse variance weighted	2	0.0249971	0.0190418	0.189269
b_intermediate.ENSG00000176209	eczema	outcome	exposure	Wald ratio	1	0.0219454	0.0235303	0.351003
b_intermediate.ENSG00000176438	eczema	outcome	exposure	Wald ratio	1	-0.0476397	0.0286935	0.0968549
b_intermediate.ENSG00000176476	eczema	outcome	exposure	Wald ratio	1	0.0061378	0.0244923	0.802122
b_intermediate.ENSG00000176490	eczema	outcome	exposure	Wald ratio	1	0.00566143	0.030542	0.852943
b_intermediate.ENSG00000176533	eczema	outcome	exposure	Wald ratio	1	0.00455264	0.0258414	0.860156
b_intermediate.ENSG00000176593	eczema	outcome	exposure	MR Egger	5	-0.0112497	0.0189759	0.595007
b_intermediate.ENSG00000176593	eczema	outcome	exposure	Weighted median	5	-0.0065151	0.0085635	0.446777
b_intermediate.ENSG00000176593	eczema	outcome	exposure	Inverse variance weighted	5	-0.00548794	0.00886712	0.535976
b_intermediate.ENSG00000176593	eczema	outcome	exposure	Simple mode	5	0.000564145	0.0156227	0.972924
b_intermediate.ENSG00000176593	eczema	outcome	exposure	Weighted mode	5	-0.00677778	0.00904415	0.495278
b_intermediate.ENSG00000177000	eczema	outcome	exposure	Wald ratio	1	-0.0283922	0.0299539	0.343198
b_intermediate.ENSG00000177042	eczema	outcome	exposure	Inverse variance weighted	2	0.0238783	0.0184963	0.196711
b_intermediate.ENSG00000177383	eczema	outcome	exposure	Wald ratio	1	0.0038881	0.0306987	0.899215
b_intermediate.ENSG00000177410	eczema	outcome	exposure	MR Egger	4	0.0805323	0.0367563	0.159822
b_intermediate.ENSG00000177410	eczema	outcome	exposure	Weighted median	4	0.00944666	0.0130979	0.470764
b_intermediate.ENSG00000177410	eczema	outcome	exposure	Inverse variance weighted	4	0.00225608	0.0147571	0.878492
b_intermediate.ENSG00000177410	eczema	outcome	exposure	Simple mode	4	0.0125087	0.0219578	0.608766
b_intermediate.ENSG00000177410	eczema	outcome	exposure	Weighted mode	4	0.0149084	0.0149529	0.392235
b_intermediate.ENSG00000177570	eczema	outcome	exposure	Wald ratio	1	-0.0337845	0.0265246	0.202769
b_intermediate.ENSG00000177600	eczema	outcome	exposure	MR Egger	3	-0.00154223	0.0283028	0.965345
b_intermediate.ENSG00000177600	eczema	outcome	exposure	Weighted median	3	-0.0122947	0.0131722	0.350623
b_intermediate.ENSG00000177600	eczema	outcome	exposure	Inverse variance weighted	3	-0.0136351	0.0123952	0.271317
b_intermediate.ENSG00000177600	eczema	outcome	exposure	Simple mode	3	-0.0276114	0.0209057	0.317453
b_intermediate.ENSG00000177600	eczema	outcome	exposure	Weighted mode	3	-0.00699214	0.0146322	0.679883
b_intermediate.ENSG00000177721	eczema	outcome	exposure	Wald ratio	1	0.00241614	0.0298576	0.935504
b_intermediate.ENSG00000178381	eczema	outcome	exposure	Wald ratio	1	0.0475266	0.0286228	0.0968249
b_intermediate.ENSG00000178878	eczema	outcome	exposure	Wald ratio	1	0.0113465	0.0303592	0.708597
b_intermediate.ENSG00000178952	eczema	outcome	exposure	MR Egger	4	-0.00272486	0.016421	0.883464
b_intermediate.ENSG00000178952	eczema	outcome	exposure	Weighted median	4	-0.0100459	0.00756015	0.183917
b_intermediate.ENSG00000178952	eczema	outcome	exposure	Inverse variance weighted	4	-0.0107764	0.00721389	0.135218
b_intermediate.ENSG00000178952	eczema	outcome	exposure	Simple mode	4	-0.0150552	0.0127812	0.323763
b_intermediate.ENSG00000178952	eczema	outcome	exposure	Weighted mode	4	-0.00816759	0.00847799	0.40642
b_intermediate.ENSG00000179344	eczema	outcome	exposure	MR Egger	11	0.0732472	0.0391972	0.094497
b_intermediate.ENSG00000179344	eczema	outcome	exposure	Weighted median	11	-0.00723176	0.0107122	0.499615
b_intermediate.ENSG00000179344	eczema	outcome	exposure	Inverse variance weighted	11	-0.0190257	0.0196796	0.333657
b_intermediate.ENSG00000179344	eczema	outcome	exposure	Simple mode	11	-0.0308431	0.0204578	0.162568
b_intermediate.ENSG00000179344	eczema	outcome	exposure	Weighted mode	11	-0.00800491	0.0101673	0.449351
b_intermediate.ENSG00000179583	eczema	outcome	exposure	Wald ratio	1	-0.0385483	0.0351782	0.273167
b_intermediate.ENSG00000179598	eczema	outcome	exposure	Wald ratio	1	0.0658191	0.0375665	0.0797621
b_intermediate.ENSG00000179632	eczema	outcome	exposure	Wald ratio	1	-0.034176	0.0352111	0.331745
b_intermediate.ENSG00000179889	eczema	outcome	exposure	Wald ratio	1	0.100005	0.0291396	0.000599308
b_intermediate.ENSG00000180104	eczema	outcome	exposure	Wald ratio	1	-0.0243081	0.0317631	0.444096
b_intermediate.ENSG00000180233	eczema	outcome	exposure	Wald ratio	1	0.0276428	0.0361127	0.443998
b_intermediate.ENSG00000180376	eczema	outcome	exposure	Wald ratio	1	0.0189388	0.0190596	0.320388
b_intermediate.ENSG00000180787	eczema	outcome	exposure	Wald ratio	1	0.00355737	0.0327004	0.913372
b_intermediate.ENSG00000180817	eczema	outcome	exposure	MR Egger	4	-0.0144072	0.023944	0.608492
b_intermediate.ENSG00000180817	eczema	outcome	exposure	Weighted median	4	0.000510862	0.0105635	0.961428
b_intermediate.ENSG00000180817	eczema	outcome	exposure	Inverse variance weighted	4	0.00172325	0.00973469	0.859492
b_intermediate.ENSG00000180817	eczema	outcome	exposure	Simple mode	4	-0.000966396	0.0161805	0.95613
b_intermediate.ENSG00000180817	eczema	outcome	exposure	Weighted mode	4	-6.11895e-05	0.0125863	0.996426
b_intermediate.ENSG00000180917	eczema	outcome	exposure	Wald ratio	1	0.0293117	0.0332441	0.377933
b_intermediate.ENSG00000180992	eczema	outcome	exposure	Wald ratio	1	-0.0120818	0.0304821	0.691842
b_intermediate.ENSG00000181027	eczema	outcome	exposure	Wald ratio	1	0.0602227	0.0327575	0.0659972
b_intermediate.ENSG00000181031	eczema	outcome	exposure	Wald ratio	1	0.0238435	0.029029	0.411438
b_intermediate.ENSG00000181751	eczema	outcome	exposure	Wald ratio	1	0.0181754	0.0204088	0.373162
b_intermediate.ENSG00000181789	eczema	outcome	exposure	Wald ratio	1	-0.00384934	0.0341314	0.910205
b_intermediate.ENSG00000182095	eczema	outcome	exposure	Wald ratio	1	-0.0223585	0.0326748	0.493802
b_intermediate.ENSG00000182109	eczema	outcome	exposure	Wald ratio	1	0.0191166	0.0272126	0.482373
b_intermediate.ENSG00000182240	eczema	outcome	exposure	Wald ratio	1	-0.0243956	0.0328166	0.457244
b_intermediate.ENSG00000182362	eczema	outcome	exposure	MR Egger	4	-0.0333503	0.0297508	0.37882
b_intermediate.ENSG00000182362	eczema	outcome	exposure	Weighted median	4	-0.00707508	0.0129327	0.584331
b_intermediate.ENSG00000182362	eczema	outcome	exposure	Inverse variance weighted	4	-0.00156922	0.0112789	0.889348
b_intermediate.ENSG00000182362	eczema	outcome	exposure	Simple mode	4	-0.00895391	0.0225417	0.717781
b_intermediate.ENSG00000182362	eczema	outcome	exposure	Weighted mode	4	-0.00950768	0.014109	0.548666
b_intermediate.ENSG00000182372	eczema	outcome	exposure	Inverse variance weighted	2	-0.014975	0.0239791	0.532296
b_intermediate.ENSG00000182472	eczema	outcome	exposure	Wald ratio	1	0.0137846	0.0261708	0.598389
b_intermediate.ENSG00000182534	eczema	outcome	exposure	Wald ratio	1	0.000177358	0.0222832	0.993649
b_intermediate.ENSG00000182952	eczema	outcome	exposure	Wald ratio	1	0.0337595	0.0336692	0.316015
b_intermediate.ENSG00000183172	eczema	outcome	exposure	MR Egger	13	0.0139416	0.0119307	0.267288
b_intermediate.ENSG00000183172	eczema	outcome	exposure	Weighted median	13	0.00884609	0.00489126	0.0705209
b_intermediate.ENSG00000183172	eczema	outcome	exposure	Inverse variance weighted	13	0.0060794	0.00525025	0.246894
b_intermediate.ENSG00000183172	eczema	outcome	exposure	Simple mode	13	0.00211764	0.00918249	0.821497
b_intermediate.ENSG00000183172	eczema	outcome	exposure	Weighted mode	13	0.00889924	0.00526337	0.116663
b_intermediate.ENSG00000183283	eczema	outcome	exposure	Inverse variance weighted	2	-0.0578967	0.0500889	0.24773
b_intermediate.ENSG00000183308	eczema	outcome	exposure	Inverse variance weighted	2	0.00611926	0.0142544	0.667714
b_intermediate.ENSG00000183665	eczema	outcome	exposure	Wald ratio	1	0.0399576	0.0332394	0.229318
b_intermediate.ENSG00000183826	eczema	outcome	exposure	Wald ratio	1	-0.048775	0.0300417	0.104467
b_intermediate.ENSG00000183891	eczema	outcome	exposure	Wald ratio	1	0.00780299	0.0318339	0.806367
b_intermediate.ENSG00000184009	eczema	outcome	exposure	Wald ratio	1	0.0352964	0.0281396	0.209721
b_intermediate.ENSG00000184293	eczema	outcome	exposure	Wald ratio	1	-0.00184304	0.0322012	0.954358
b_intermediate.ENSG00000184357	eczema	outcome	exposure	MR Egger	3	0.0202761	0.0332484	0.651373
b_intermediate.ENSG00000184357	eczema	outcome	exposure	Weighted median	3	0.00907813	0.0102562	0.376085
b_intermediate.ENSG00000184357	eczema	outcome	exposure	Inverse variance weighted	3	0.00748928	0.00948249	0.429643
b_intermediate.ENSG00000184357	eczema	outcome	exposure	Simple mode	3	0.0116813	0.0123721	0.444748
b_intermediate.ENSG00000184357	eczema	outcome	exposure	Weighted mode	3	0.00952584	0.011366	0.490178
b_intermediate.ENSG00000184674	eczema	outcome	exposure	Inverse variance weighted	2	-0.0187126	0.0130351	0.151128
b_intermediate.ENSG00000184752	eczema	outcome	exposure	Wald ratio	1	-0.0965517	0.0304765	0.00153453
b_intermediate.ENSG00000184825	eczema	outcome	exposure	MR Egger	3	0.105133	0.0920413	0.457792
b_intermediate.ENSG00000184825	eczema	outcome	exposure	Weighted median	3	-0.00220731	0.0251318	0.930012
b_intermediate.ENSG00000184825	eczema	outcome	exposure	Inverse variance weighted	3	0.0240972	0.0281656	0.392245
b_intermediate.ENSG00000184825	eczema	outcome	exposure	Simple mode	3	-0.00485956	0.0298558	0.885661
b_intermediate.ENSG00000184825	eczema	outcome	exposure	Weighted mode	3	-0.00564416	0.030739	0.871245
b_intermediate.ENSG00000184983	eczema	outcome	exposure	Wald ratio	1	0.0147099	0.0298277	0.621898
b_intermediate.ENSG00000185043	eczema	outcome	exposure	Inverse variance weighted	2	0.0452897	0.0200538	0.0239197
b_intermediate.ENSG00000185112	eczema	outcome	exposure	Wald ratio	1	-0.0382919	0.0303651	0.207292
b_intermediate.ENSG00000185324	eczema	outcome	exposure	Inverse variance weighted	2	0.0324396	0.0191703	0.0906116
b_intermediate.ENSG00000185650	eczema	outcome	exposure	Inverse variance weighted	2	-0.0130174	0.0478291	0.785495
b_intermediate.ENSG00000185808	eczema	outcome	exposure	Wald ratio	1	-0.00435995	0.0278507	0.875602
b_intermediate.ENSG00000185829	eczema	outcome	exposure	Wald ratio	1	-0.00275871	0.0271007	0.91892
b_intermediate.ENSG00000185963	eczema	outcome	exposure	Inverse variance weighted	2	0.00703764	0.0163602	0.667074
b_intermediate.ENSG00000186111	eczema	outcome	exposure	Wald ratio	1	0.0324215	0.0300557	0.280715
b_intermediate.ENSG00000186153	eczema	outcome	exposure	Wald ratio	1	0.0079752	0.0324015	0.805577
b_intermediate.ENSG00000186184	eczema	outcome	exposure	Inverse variance weighted	2	0.0235944	0.012487	0.0588231
b_intermediate.ENSG00000186230	eczema	outcome	exposure	Wald ratio	1	0.0341971	0.0255403	0.180588
b_intermediate.ENSG00000186395	eczema	outcome	exposure	Wald ratio	1	0.0415233	0.0198063	0.0360408
b_intermediate.ENSG00000186468	eczema	outcome	exposure	Wald ratio	1	0.0484793	0.0256743	0.058993
b_intermediate.ENSG00000186470	eczema	outcome	exposure	MR Egger	3	-0.0173981	0.032229	0.684873
b_intermediate.ENSG00000186470	eczema	outcome	exposure	Weighted median	3	0.0029645	0.0159461	0.852517
b_intermediate.ENSG00000186470	eczema	outcome	exposure	Inverse variance weighted	3	0.00550655	0.0139646	0.693343
b_intermediate.ENSG00000186470	eczema	outcome	exposure	Simple mode	3	-0.00120713	0.0201161	0.957606
b_intermediate.ENSG00000186470	eczema	outcome	exposure	Weighted mode	3	0.00153058	0.0186587	0.942093
b_intermediate.ENSG00000186480	eczema	outcome	exposure	Inverse variance weighted	2	-0.0118687	0.0227424	0.601757
b_intermediate.ENSG00000187109	eczema	outcome	exposure	Wald ratio	1	0.0456939	0.0175485	0.00921783
b_intermediate.ENSG00000187231	eczema	outcome	exposure	Wald ratio	1	0.000796675	0.0267246	0.976218
b_intermediate.ENSG00000187624	eczema	outcome	exposure	Wald ratio	1	0.0199039	0.0194319	0.305698
b_intermediate.ENSG00000187626	eczema	outcome	exposure	Wald ratio	1	-0.0108628	0.0296155	0.713773
b_intermediate.ENSG00000187741	eczema	outcome	exposure	Wald ratio	1	0.0488097	0.0272818	0.0735997
b_intermediate.ENSG00000187824	eczema	outcome	exposure	Wald ratio	1	0.0281183	0.0286394	0.326196
b_intermediate.ENSG00000187990	eczema	outcome	exposure	MR Egger	4	-0.0274827	0.0652374	0.714513
b_intermediate.ENSG00000187990	eczema	outcome	exposure	Weighted median	4	-0.0149074	0.0180956	0.410043
b_intermediate.ENSG00000187990	eczema	outcome	exposure	Inverse variance weighted	4	-0.0135632	0.0155914	0.384346
b_intermediate.ENSG00000187990	eczema	outcome	exposure	Simple mode	4	-0.0209321	0.0251299	0.465982
b_intermediate.ENSG00000187990	eczema	outcome	exposure	Weighted mode	4	-0.0214893	0.0243483	0.442457
b_intermediate.ENSG00000188243	eczema	outcome	exposure	MR Egger	4	-0.0188904	0.0149643	0.334081
b_intermediate.ENSG00000188243	eczema	outcome	exposure	Weighted median	4	-0.00713629	0.00884911	0.419988
b_intermediate.ENSG00000188243	eczema	outcome	exposure	Inverse variance weighted	4	-0.0059988	0.00828797	0.469191
b_intermediate.ENSG00000188243	eczema	outcome	exposure	Simple mode	4	-0.0102035	0.0165959	0.582163
b_intermediate.ENSG00000188243	eczema	outcome	exposure	Weighted mode	4	-0.00984231	0.00997953	0.396727
b_intermediate.ENSG00000188372	eczema	outcome	exposure	Inverse variance weighted	2	0.0028756	0.0147091	0.845004
b_intermediate.ENSG00000188404	eczema	outcome	exposure	Wald ratio	1	0.0268532	0.0221009	0.224357
b_intermediate.ENSG00000188511	eczema	outcome	exposure	Wald ratio	1	0.0239618	0.0302209	0.427843
b_intermediate.ENSG00000188529	eczema	outcome	exposure	MR Egger	3	-0.0536484	0.15633	0.789546
b_intermediate.ENSG00000188529	eczema	outcome	exposure	Weighted median	3	-0.016453	0.0225343	0.46531
b_intermediate.ENSG00000188529	eczema	outcome	exposure	Inverse variance weighted	3	-0.0142147	0.0183743	0.439159
b_intermediate.ENSG00000188529	eczema	outcome	exposure	Simple mode	3	-0.0297506	0.0270809	0.386533
b_intermediate.ENSG00000188529	eczema	outcome	exposure	Weighted mode	3	-0.0241361	0.0282321	0.482664
b_intermediate.ENSG00000188659	eczema	outcome	exposure	Wald ratio	1	0.0847524	0.029499	0.00406516
b_intermediate.ENSG00000188690	eczema	outcome	exposure	Wald ratio	1	-0.0483541	0.0232588	0.0376215
b_intermediate.ENSG00000188735	eczema	outcome	exposure	Wald ratio	1	0.0162372	0.03207	0.612643
b_intermediate.ENSG00000188820	eczema	outcome	exposure	MR Egger	8	-0.000683014	0.0110265	0.95262
b_intermediate.ENSG00000188820	eczema	outcome	exposure	Weighted median	8	-0.003734	0.00673285	0.579173
b_intermediate.ENSG00000188820	eczema	outcome	exposure	Inverse variance weighted	8	-0.00639017	0.00584571	0.274334
b_intermediate.ENSG00000188820	eczema	outcome	exposure	Simple mode	8	-0.0064949	0.0113798	0.586023
b_intermediate.ENSG00000188820	eczema	outcome	exposure	Weighted mode	8	-0.00184436	0.00757973	0.814728
b_intermediate.ENSG00000188846	eczema	outcome	exposure	Wald ratio	1	0.0194078	0.0227625	0.393868
b_intermediate.ENSG00000188921	eczema	outcome	exposure	MR Egger	4	0.0245386	0.0231742	0.400646
b_intermediate.ENSG00000188921	eczema	outcome	exposure	Weighted median	4	0.00230725	0.0115457	0.841608
b_intermediate.ENSG00000188921	eczema	outcome	exposure	Inverse variance weighted	4	0.00399279	0.0100696	0.691722
b_intermediate.ENSG00000188921	eczema	outcome	exposure	Simple mode	4	-0.0123507	0.0189269	0.56059
b_intermediate.ENSG00000188921	eczema	outcome	exposure	Weighted mode	4	0.00287839	0.0119409	0.825049
b_intermediate.ENSG00000189266	eczema	outcome	exposure	MR Egger	3	0.187819	0.141263	0.41053
b_intermediate.ENSG00000189266	eczema	outcome	exposure	Weighted median	3	0.0106709	0.0201984	0.59729
b_intermediate.ENSG00000189266	eczema	outcome	exposure	Inverse variance weighted	3	-0.0033345	0.0177924	0.851338
b_intermediate.ENSG00000189266	eczema	outcome	exposure	Simple mode	3	0.0109474	0.0256055	0.710619
b_intermediate.ENSG00000189266	eczema	outcome	exposure	Weighted mode	3	0.0112176	0.0205316	0.639625
b_intermediate.ENSG00000189298	eczema	outcome	exposure	MR Egger	4	-0.0714505	0.0373699	0.196027
b_intermediate.ENSG00000189298	eczema	outcome	exposure	Weighted median	4	-0.0154819	0.0180219	0.390309
b_intermediate.ENSG00000189298	eczema	outcome	exposure	Inverse variance weighted	4	-0.0166721	0.014509	0.250518
b_intermediate.ENSG00000189298	eczema	outcome	exposure	Simple mode	4	0.00216286	0.0302368	0.947477
b_intermediate.ENSG00000189298	eczema	outcome	exposure	Weighted mode	4	-0.0328284	0.0192057	0.185926
b_intermediate.ENSG00000189403	eczema	outcome	exposure	Wald ratio	1	0.013268	0.0255614	0.603716
b_intermediate.ENSG00000196126	eczema	outcome	exposure	MR Egger	12	-0.0840007	0.0645382	0.22225
b_intermediate.ENSG00000196126	eczema	outcome	exposure	Weighted median	12	-0.00177218	0.0135662	0.896067
b_intermediate.ENSG00000196126	eczema	outcome	exposure	Inverse variance weighted	12	0.0323925	0.0226657	0.152964
b_intermediate.ENSG00000196126	eczema	outcome	exposure	Simple mode	12	0.00309195	0.0189424	0.873298
b_intermediate.ENSG00000196126	eczema	outcome	exposure	Weighted mode	12	-0.00408646	0.0141096	0.777492
b_intermediate.ENSG00000196247	eczema	outcome	exposure	Wald ratio	1	0.0294134	0.0244988	0.229904
b_intermediate.ENSG00000196262	eczema	outcome	exposure	MR Egger	3	0.0827036	0.115807	0.605194
b_intermediate.ENSG00000196262	eczema	outcome	exposure	Weighted median	3	-0.0058	0.0156524	0.710973
b_intermediate.ENSG00000196262	eczema	outcome	exposure	Inverse variance weighted	3	-0.00288994	0.0140977	0.837578
b_intermediate.ENSG00000196262	eczema	outcome	exposure	Simple mode	3	-0.0274592	0.0264819	0.408706
b_intermediate.ENSG00000196262	eczema	outcome	exposure	Weighted mode	3	0.0128843	0.0183115	0.554554
b_intermediate.ENSG00000196562	eczema	outcome	exposure	MR Egger	7	-0.0193741	0.0185054	0.343074
b_intermediate.ENSG00000196562	eczema	outcome	exposure	Weighted median	7	-0.00386748	0.00696058	0.578466
b_intermediate.ENSG00000196562	eczema	outcome	exposure	Inverse variance weighted	7	-0.00399982	0.0058939	0.497368
b_intermediate.ENSG00000196562	eczema	outcome	exposure	Simple mode	7	0.000861713	0.0114949	0.94268
b_intermediate.ENSG00000196562	eczema	outcome	exposure	Weighted mode	7	-0.0044532	0.00801559	0.598595
b_intermediate.ENSG00000196646	eczema	outcome	exposure	Wald ratio	1	0.006331	0.0314995	0.840709
b_intermediate.ENSG00000196653	eczema	outcome	exposure	Wald ratio	1	-0.0297061	0.036061	0.410068
b_intermediate.ENSG00000196683	eczema	outcome	exposure	MR Egger	8	0.0064094	0.0124265	0.624452
b_intermediate.ENSG00000196683	eczema	outcome	exposure	Weighted median	8	-0.0022524	0.00706744	0.749953
b_intermediate.ENSG00000196683	eczema	outcome	exposure	Inverse variance weighted	8	-0.00267936	0.005851	0.647001
b_intermediate.ENSG00000196683	eczema	outcome	exposure	Simple mode	8	-0.0171093	0.0134102	0.242713
b_intermediate.ENSG00000196683	eczema	outcome	exposure	Weighted mode	8	0.00204963	0.00788353	0.802354
b_intermediate.ENSG00000196735	eczema	outcome	exposure	MR Egger	7	-0.0382082	0.13317	0.785688
b_intermediate.ENSG00000196735	eczema	outcome	exposure	Weighted median	7	-0.0212785	0.0141315	0.132131
b_intermediate.ENSG00000196735	eczema	outcome	exposure	Inverse variance weighted	7	-0.0256406	0.0394762	0.516002
b_intermediate.ENSG00000196735	eczema	outcome	exposure	Simple mode	7	0.039486	0.0228183	0.134271
b_intermediate.ENSG00000196735	eczema	outcome	exposure	Weighted mode	7	-0.011261	0.0131076	0.423265
b_intermediate.ENSG00000196743	eczema	outcome	exposure	MR Egger	3	0.0326412	0.0252665	0.419359
b_intermediate.ENSG00000196743	eczema	outcome	exposure	Weighted median	3	0.0192437	0.0109191	0.0780048
b_intermediate.ENSG00000196743	eczema	outcome	exposure	Inverse variance weighted	3	0.0191092	0.0103426	0.0646587
b_intermediate.ENSG00000196743	eczema	outcome	exposure	Simple mode	3	0.00681764	0.0168705	0.725244
b_intermediate.ENSG00000196743	eczema	outcome	exposure	Weighted mode	3	0.0226709	0.011701	0.192279
b_intermediate.ENSG00000196782	eczema	outcome	exposure	Wald ratio	1	-0.000431011	0.0307353	0.988811
b_intermediate.ENSG00000196975	eczema	outcome	exposure	Inverse variance weighted	2	0.00221495	0.0156938	0.887763
b_intermediate.ENSG00000197043	eczema	outcome	exposure	Wald ratio	1	0.047865	0.0181565	0.008383
b_intermediate.ENSG00000197111	eczema	outcome	exposure	Wald ratio	1	0.0154396	0.0276002	0.575887
b_intermediate.ENSG00000197119	eczema	outcome	exposure	Wald ratio	1	-0.0120012	0.0273887	0.661255
b_intermediate.ENSG00000197238	eczema	outcome	exposure	Wald ratio	1	-0.0717968	0.0373069	0.054293
b_intermediate.ENSG00000197345	eczema	outcome	exposure	Inverse variance weighted	2	-0.0402686	0.0172839	0.0198148
b_intermediate.ENSG00000197457	eczema	outcome	exposure	Wald ratio	1	0.105636	0.0264989	6.70769e-05
b_intermediate.ENSG00000197520	eczema	outcome	exposure	MR Egger	3	-0.016558	0.0297332	0.676524
b_intermediate.ENSG00000197520	eczema	outcome	exposure	Weighted median	3	-0.00303463	0.012925	0.814373
b_intermediate.ENSG00000197520	eczema	outcome	exposure	Inverse variance weighted	3	-0.00351835	0.0118902	0.767304
b_intermediate.ENSG00000197520	eczema	outcome	exposure	Simple mode	3	0.0067805	0.017922	0.741565
b_intermediate.ENSG00000197520	eczema	outcome	exposure	Weighted mode	3	-0.00712428	0.0150125	0.681872
b_intermediate.ENSG00000197601	eczema	outcome	exposure	Wald ratio	1	-0.0255646	0.0262189	0.329537
b_intermediate.ENSG00000197728	eczema	outcome	exposure	MR Egger	14	0.0384201	0.0115303	0.0059749
b_intermediate.ENSG00000197728	eczema	outcome	exposure	Weighted median	14	0.0293968	0.00549329	8.72706e-08
b_intermediate.ENSG00000197728	eczema	outcome	exposure	Inverse variance weighted	14	0.0270083	0.00535025	4.46376e-07
b_intermediate.ENSG00000197728	eczema	outcome	exposure	Simple mode	14	0.0274423	0.0134649	0.0624251
b_intermediate.ENSG00000197728	eczema	outcome	exposure	Weighted mode	14	0.0302021	0.0054509	9.53263e-05
b_intermediate.ENSG00000197771	eczema	outcome	exposure	Wald ratio	1	0.00546953	0.0276679	0.843291
b_intermediate.ENSG00000197846	eczema	outcome	exposure	Wald ratio	1	-0.0134387	0.0159524	0.399552
b_intermediate.ENSG00000197888	eczema	outcome	exposure	MR Egger	3	-0.0398661	0.045866	0.544481
b_intermediate.ENSG00000197888	eczema	outcome	exposure	Weighted median	3	-0.00458316	0.0147391	0.755836
b_intermediate.ENSG00000197888	eczema	outcome	exposure	Inverse variance weighted	3	-0.00460631	0.0136956	0.736619
b_intermediate.ENSG00000197888	eczema	outcome	exposure	Simple mode	3	0.0132828	0.0236685	0.631152
b_intermediate.ENSG00000197888	eczema	outcome	exposure	Weighted mode	3	-0.0112386	0.0162065	0.559732
b_intermediate.ENSG00000197927	eczema	outcome	exposure	Wald ratio	1	0.0227935	0.0242597	0.347442
b_intermediate.ENSG00000197928	eczema	outcome	exposure	Inverse variance weighted	2	-0.00906305	0.0201414	0.65273
b_intermediate.ENSG00000197958	eczema	outcome	exposure	MR Egger	11	0.000602609	0.0135195	0.965421
b_intermediate.ENSG00000197958	eczema	outcome	exposure	Weighted median	11	0.000332524	0.00611768	0.956653
b_intermediate.ENSG00000197958	eczema	outcome	exposure	Inverse variance weighted	11	0.00250506	0.00594514	0.67349
b_intermediate.ENSG00000197958	eczema	outcome	exposure	Simple mode	11	-0.00112018	0.0125794	0.930801
b_intermediate.ENSG00000197958	eczema	outcome	exposure	Weighted mode	11	0.00073284	0.00602784	0.905643
b_intermediate.ENSG00000197971	eczema	outcome	exposure	Wald ratio	1	-0.025253	0.0300952	0.401409
b_intermediate.ENSG00000198015	eczema	outcome	exposure	Wald ratio	1	0.00830744	0.0249988	0.739652
b_intermediate.ENSG00000198106	eczema	outcome	exposure	Wald ratio	1	0.0292562	0.0240641	0.224077
b_intermediate.ENSG00000198168	eczema	outcome	exposure	Wald ratio	1	0.0101798	0.0193752	0.599303
b_intermediate.ENSG00000198189	eczema	outcome	exposure	Inverse variance weighted	2	-0.00555248	0.0193547	0.774204
b_intermediate.ENSG00000198242	eczema	outcome	exposure	Inverse variance weighted	2	0.00718021	0.0134062	0.592242
b_intermediate.ENSG00000198339	eczema	outcome	exposure	MR Egger	3	-0.021969	0.0339176	0.634091
b_intermediate.ENSG00000198339	eczema	outcome	exposure	Weighted median	3	-0.00786882	0.0163571	0.63047
b_intermediate.ENSG00000198339	eczema	outcome	exposure	Inverse variance weighted	3	-0.00601587	0.0147224	0.682818
b_intermediate.ENSG00000198339	eczema	outcome	exposure	Simple mode	3	-0.00950036	0.0192312	0.670225
b_intermediate.ENSG00000198339	eczema	outcome	exposure	Weighted mode	3	-0.00918648	0.0201354	0.692975
b_intermediate.ENSG00000198363	eczema	outcome	exposure	Wald ratio	1	0.0306536	0.0266273	0.249646
b_intermediate.ENSG00000198366	eczema	outcome	exposure	Wald ratio	1	-0.0234899	0.029206	0.421233
b_intermediate.ENSG00000198374	eczema	outcome	exposure	Inverse variance weighted	2	0.00966124	0.0264369	0.714779
b_intermediate.ENSG00000198440	eczema	outcome	exposure	Wald ratio	1	0.0511601	0.0411612	0.213898
b_intermediate.ENSG00000198468	eczema	outcome	exposure	Inverse variance weighted	2	-0.00709396	0.0402432	0.860076
b_intermediate.ENSG00000198502	eczema	outcome	exposure	MR Egger	23	-0.0207375	0.0270229	0.451383
b_intermediate.ENSG00000198502	eczema	outcome	exposure	Weighted median	23	-0.00503646	0.00745533	0.499326
b_intermediate.ENSG00000198502	eczema	outcome	exposure	Inverse variance weighted	23	0.00285346	0.0119827	0.811779
b_intermediate.ENSG00000198502	eczema	outcome	exposure	Simple mode	23	0.0320447	0.0161481	0.0598204
b_intermediate.ENSG00000198502	eczema	outcome	exposure	Weighted mode	23	-0.00252347	0.00733212	0.733989
b_intermediate.ENSG00000198586	eczema	outcome	exposure	Wald ratio	1	-0.0336741	0.0281498	0.231601
b_intermediate.ENSG00000198625	eczema	outcome	exposure	Inverse variance weighted	2	0.0169313	0.0142244	0.233928
b_intermediate.ENSG00000198740	eczema	outcome	exposure	Inverse variance weighted	2	0.02005	0.0801182	0.80239
b_intermediate.ENSG00000198755	eczema	outcome	exposure	MR Egger	6	-0.00258272	0.019482	0.900935
b_intermediate.ENSG00000198755	eczema	outcome	exposure	Weighted median	6	-0.0104473	0.00978851	0.285837
b_intermediate.ENSG00000198755	eczema	outcome	exposure	Inverse variance weighted	6	-0.0097378	0.00838647	0.245588
b_intermediate.ENSG00000198755	eczema	outcome	exposure	Simple mode	6	-0.00578257	0.0145153	0.706794
b_intermediate.ENSG00000198755	eczema	outcome	exposure	Weighted mode	6	-0.010536	0.00998454	0.339619
b_intermediate.ENSG00000198771	eczema	outcome	exposure	Inverse variance weighted	2	0.000639196	0.0157297	0.967586
b_intermediate.ENSG00000198833	eczema	outcome	exposure	MR Egger	5	-0.00861473	0.0407924	0.846275
b_intermediate.ENSG00000198833	eczema	outcome	exposure	Weighted median	5	-0.0178025	0.011755	0.129908
b_intermediate.ENSG00000198833	eczema	outcome	exposure	Inverse variance weighted	5	-0.0110703	0.0159559	0.487802
b_intermediate.ENSG00000198833	eczema	outcome	exposure	Simple mode	5	-0.0125216	0.0248619	0.640983
b_intermediate.ENSG00000198833	eczema	outcome	exposure	Weighted mode	5	-0.0182018	0.0132489	0.241453
b_intermediate.ENSG00000198865	eczema	outcome	exposure	Wald ratio	1	0.000267835	0.0288956	0.992604
b_intermediate.ENSG00000198945	eczema	outcome	exposure	Inverse variance weighted	2	-0.0177215	0.014442	0.219792
b_intermediate.ENSG00000204001	eczema	outcome	exposure	MR Egger	5	-0.00290891	0.00973583	0.784606
b_intermediate.ENSG00000204001	eczema	outcome	exposure	Weighted median	5	-0.00742735	0.00636292	0.243094
b_intermediate.ENSG00000204001	eczema	outcome	exposure	Inverse variance weighted	5	-0.00795263	0.00580685	0.170835
b_intermediate.ENSG00000204001	eczema	outcome	exposure	Simple mode	5	-0.0117656	0.00987416	0.299302
b_intermediate.ENSG00000204001	eczema	outcome	exposure	Weighted mode	5	-0.00644146	0.00707987	0.414378
b_intermediate.ENSG00000204070	eczema	outcome	exposure	Wald ratio	1	-0.0152908	0.0261303	0.55843
b_intermediate.ENSG00000204138	eczema	outcome	exposure	Wald ratio	1	0.00331986	0.0294703	0.910307
b_intermediate.ENSG00000204257	eczema	outcome	exposure	Wald ratio	1	0.0492953	0.0404542	0.223017
b_intermediate.ENSG00000204301	eczema	outcome	exposure	Wald ratio	1	-0.135228	0.0364293	0.00020558
b_intermediate.ENSG00000204314	eczema	outcome	exposure	MR Egger	6	0.0311407	0.247936	0.906109
b_intermediate.ENSG00000204314	eczema	outcome	exposure	Weighted median	6	0.0307842	0.0173669	0.0762981
b_intermediate.ENSG00000204314	eczema	outcome	exposure	Inverse variance weighted	6	0.0176604	0.021375	0.408682
b_intermediate.ENSG00000204314	eczema	outcome	exposure	Simple mode	6	0.042559	0.0220723	0.111753
b_intermediate.ENSG00000204314	eczema	outcome	exposure	Weighted mode	6	0.0327842	0.0205707	0.171878
b_intermediate.ENSG00000204315	eczema	outcome	exposure	MR Egger	3	1.11166	0.390518	0.215067
b_intermediate.ENSG00000204315	eczema	outcome	exposure	Weighted median	3	-0.0158362	0.0305002	0.60361
b_intermediate.ENSG00000204315	eczema	outcome	exposure	Inverse variance weighted	3	-0.040441	0.0878322	0.645204
b_intermediate.ENSG00000204315	eczema	outcome	exposure	Simple mode	3	-0.1202	0.0526781	0.150016
b_intermediate.ENSG00000204315	eczema	outcome	exposure	Weighted mode	3	0.0482564	0.0387821	0.339436
b_intermediate.ENSG00000204371	eczema	outcome	exposure	Wald ratio	1	0.09861	0.0308582	0.00139548
b_intermediate.ENSG00000204387	eczema	outcome	exposure	Inverse variance weighted	2	0.0607075	0.0487866	0.213372
b_intermediate.ENSG00000204388	eczema	outcome	exposure	MR Egger	6	0.0204554	0.191004	0.919871
b_intermediate.ENSG00000204388	eczema	outcome	exposure	Weighted median	6	0.0402163	0.0159251	0.0115585
b_intermediate.ENSG00000204388	eczema	outcome	exposure	Inverse variance weighted	6	0.00464667	0.0477449	0.92247
b_intermediate.ENSG00000204388	eczema	outcome	exposure	Simple mode	6	0.0414843	0.0187996	0.0784334
b_intermediate.ENSG00000204388	eczema	outcome	exposure	Weighted mode	6	0.038907	0.0174442	0.07613
b_intermediate.ENSG00000204410	eczema	outcome	exposure	MR Egger	8	0.155809	0.174238	0.405636
b_intermediate.ENSG00000204410	eczema	outcome	exposure	Weighted median	8	0.0437751	0.0211774	0.0387283
b_intermediate.ENSG00000204410	eczema	outcome	exposure	Inverse variance weighted	8	0.0579825	0.0342113	0.0901072
b_intermediate.ENSG00000204410	eczema	outcome	exposure	Simple mode	8	0.0489485	0.0468715	0.331057
b_intermediate.ENSG00000204410	eczema	outcome	exposure	Weighted mode	8	0.0367757	0.0392296	0.379736
b_intermediate.ENSG00000204420	eczema	outcome	exposure	MR Egger	14	-0.0329611	0.074612	0.666514
b_intermediate.ENSG00000204420	eczema	outcome	exposure	Weighted median	14	0.0178424	0.0117399	0.128558
b_intermediate.ENSG00000204420	eczema	outcome	exposure	Inverse variance weighted	14	0.00734143	0.0153856	0.633246
b_intermediate.ENSG00000204420	eczema	outcome	exposure	Simple mode	14	0.0156884	0.0182448	0.405431
b_intermediate.ENSG00000204420	eczema	outcome	exposure	Weighted mode	14	0.0135527	0.0150861	0.385335
b_intermediate.ENSG00000204427	eczema	outcome	exposure	MR Egger	13	0.0760084	0.0657971	0.272488
b_intermediate.ENSG00000204427	eczema	outcome	exposure	Weighted median	13	0.0185754	0.012825	0.147511
b_intermediate.ENSG00000204427	eczema	outcome	exposure	Inverse variance weighted	13	0.0404228	0.0199779	0.0430348
b_intermediate.ENSG00000204427	eczema	outcome	exposure	Simple mode	13	0.0147382	0.0161955	0.380731
b_intermediate.ENSG00000204427	eczema	outcome	exposure	Weighted mode	13	0.0147382	0.0144061	0.326465
b_intermediate.ENSG00000204428	eczema	outcome	exposure	MR Egger	14	0.0318346	0.0593602	0.601555
b_intermediate.ENSG00000204428	eczema	outcome	exposure	Weighted median	14	0.0398207	0.012641	0.00163197
b_intermediate.ENSG00000204428	eczema	outcome	exposure	Inverse variance weighted	14	0.0647889	0.0148939	1.36118e-05
b_intermediate.ENSG00000204428	eczema	outcome	exposure	Simple mode	14	0.0366563	0.0158331	0.0375851
b_intermediate.ENSG00000204428	eczema	outcome	exposure	Weighted mode	14	0.0347011	0.0126804	0.0169671
b_intermediate.ENSG00000204482	eczema	outcome	exposure	Inverse variance weighted	2	0.0391502	0.0636867	0.538732
b_intermediate.ENSG00000204525	eczema	outcome	exposure	MR Egger	8	-0.153016	0.0723516	0.0788369
b_intermediate.ENSG00000204525	eczema	outcome	exposure	Weighted median	8	-0.0288617	0.0127935	0.0240731
b_intermediate.ENSG00000204525	eczema	outcome	exposure	Inverse variance weighted	8	-0.0266396	0.0242416	0.271802
b_intermediate.ENSG00000204525	eczema	outcome	exposure	Simple mode	8	-0.0542407	0.020834	0.0352466
b_intermediate.ENSG00000204525	eczema	outcome	exposure	Weighted mode	8	-0.0302753	0.0115929	0.0348354
b_intermediate.ENSG00000204632	eczema	outcome	exposure	Wald ratio	1	-0.0490291	0.0397667	0.217606
b_intermediate.ENSG00000204642	eczema	outcome	exposure	Wald ratio	1	-0.0364068	0.0323426	0.260309
b_intermediate.ENSG00000204644	eczema	outcome	exposure	MR Egger	10	-0.0344433	0.0194606	0.114704
b_intermediate.ENSG00000204644	eczema	outcome	exposure	Weighted median	10	0.00835718	0.00928205	0.367929
b_intermediate.ENSG00000204644	eczema	outcome	exposure	Inverse variance weighted	10	0.0238178	0.00975564	0.0146288
b_intermediate.ENSG00000204644	eczema	outcome	exposure	Simple mode	10	0.0219505	0.0135309	0.139199
b_intermediate.ENSG00000204644	eczema	outcome	exposure	Weighted mode	10	0.0132654	0.0093926	0.191485
b_intermediate.ENSG00000204822	eczema	outcome	exposure	Wald ratio	1	-0.0396637	0.0240088	0.0985245
b_intermediate.ENSG00000205038	eczema	outcome	exposure	MR Egger	7	-0.0130176	0.0188012	0.519531
b_intermediate.ENSG00000205038	eczema	outcome	exposure	Weighted median	7	-0.00188028	0.00930316	0.839829
b_intermediate.ENSG00000205038	eczema	outcome	exposure	Inverse variance weighted	7	0.000479762	0.00820988	0.9534
b_intermediate.ENSG00000205038	eczema	outcome	exposure	Simple mode	7	0.0050922	0.0157855	0.757953
b_intermediate.ENSG00000205038	eczema	outcome	exposure	Weighted mode	7	-0.00365983	0.0106039	0.741767
b_intermediate.ENSG00000205056	eczema	outcome	exposure	Wald ratio	1	-0.0307918	0.0263818	0.243147
b_intermediate.ENSG00000205057	eczema	outcome	exposure	MR Egger	4	0.00482334	0.0262024	0.870924
b_intermediate.ENSG00000205057	eczema	outcome	exposure	Weighted median	4	-0.00277658	0.0116534	0.811677
b_intermediate.ENSG00000205057	eczema	outcome	exposure	Inverse variance weighted	4	-0.00708291	0.0104006	0.495866
b_intermediate.ENSG00000205057	eczema	outcome	exposure	Simple mode	4	0.00132832	0.017125	0.943057
b_intermediate.ENSG00000205057	eczema	outcome	exposure	Weighted mode	4	-0.00334131	0.0121997	0.801948
b_intermediate.ENSG00000205464	eczema	outcome	exposure	Wald ratio	1	0.0482386	0.029965	0.107435
b_intermediate.ENSG00000205784	eczema	outcome	exposure	Wald ratio	1	0.0197932	0.032076	0.537186
b_intermediate.ENSG00000205885	eczema	outcome	exposure	Wald ratio	1	0.00819863	0.0285432	0.773932
b_intermediate.ENSG00000206344	eczema	outcome	exposure	MR Egger	6	-0.114285	0.20073	0.599568
b_intermediate.ENSG00000206344	eczema	outcome	exposure	Weighted median	6	-0.00644401	0.0195032	0.741092
b_intermediate.ENSG00000206344	eczema	outcome	exposure	Inverse variance weighted	6	-0.00885157	0.0353694	0.802385
b_intermediate.ENSG00000206344	eczema	outcome	exposure	Simple mode	6	0.0557142	0.0599018	0.395013
b_intermediate.ENSG00000206344	eczema	outcome	exposure	Weighted mode	6	-0.0232386	0.0511071	0.668383
b_intermediate.ENSG00000206503	eczema	outcome	exposure	MR Egger	8	-0.0229409	0.0275756	0.437302
b_intermediate.ENSG00000206503	eczema	outcome	exposure	Weighted median	8	-0.0385033	0.0127595	0.00254775
b_intermediate.ENSG00000206503	eczema	outcome	exposure	Inverse variance weighted	8	-0.0531398	0.0102364	2.08876e-07
b_intermediate.ENSG00000206503	eczema	outcome	exposure	Simple mode	8	-0.0852446	0.0243038	0.00989319
b_intermediate.ENSG00000206503	eczema	outcome	exposure	Weighted mode	8	-0.0307805	0.0163174	0.101215
b_intermediate.ENSG00000206573	eczema	outcome	exposure	Wald ratio	1	0.0617885	0.0268159	0.021213
b_intermediate.ENSG00000212939	eczema	outcome	exposure	Inverse variance weighted	2	-0.00371934	0.0114513	0.745336
b_intermediate.ENSG00000213057	eczema	outcome	exposure	Wald ratio	1	0.0497843	0.0298204	0.0950238
b_intermediate.ENSG00000213186	eczema	outcome	exposure	Wald ratio	1	-0.0313812	0.0303879	0.301751
b_intermediate.ENSG00000213231	eczema	outcome	exposure	Inverse variance weighted	2	0.0126431	0.0204901	0.537212
b_intermediate.ENSG00000213512	eczema	outcome	exposure	Wald ratio	1	-0.011022	0.0159354	0.489148
b_intermediate.ENSG00000213588	eczema	outcome	exposure	MR Egger	3	-0.0433545	0.0460055	0.518881
b_intermediate.ENSG00000213588	eczema	outcome	exposure	Weighted median	3	0.00928496	0.0198042	0.639185
b_intermediate.ENSG00000213588	eczema	outcome	exposure	Inverse variance weighted	3	0.00846908	0.0167144	0.61237
b_intermediate.ENSG00000213588	eczema	outcome	exposure	Simple mode	3	0.0255174	0.0271162	0.44602
b_intermediate.ENSG00000213588	eczema	outcome	exposure	Weighted mode	3	-0.00585125	0.0221277	0.816205
b_intermediate.ENSG00000213625	eczema	outcome	exposure	Inverse variance weighted	2	-0.0287593	0.0222203	0.195568
b_intermediate.ENSG00000213626	eczema	outcome	exposure	Wald ratio	1	0.0842987	0.0272366	0.00196781
b_intermediate.ENSG00000213760	eczema	outcome	exposure	MR Egger	13	-0.0377715	0.0371743	0.331426
b_intermediate.ENSG00000213760	eczema	outcome	exposure	Weighted median	13	0.0116171	0.0106654	0.27605
b_intermediate.ENSG00000213760	eczema	outcome	exposure	Inverse variance weighted	13	0.0222915	0.0135266	0.0993583
b_intermediate.ENSG00000213760	eczema	outcome	exposure	Simple mode	13	0.0154812	0.0206904	0.468732
b_intermediate.ENSG00000213760	eczema	outcome	exposure	Weighted mode	13	0.00710985	0.0176267	0.693781
b_intermediate.ENSG00000213780	eczema	outcome	exposure	MR Egger	19	0.0192888	0.0408174	0.642536
b_intermediate.ENSG00000213780	eczema	outcome	exposure	Weighted median	19	0.0165144	0.00867328	0.0569023
b_intermediate.ENSG00000213780	eczema	outcome	exposure	Inverse variance weighted	19	0.0183201	0.0104051	0.078292
b_intermediate.ENSG00000213780	eczema	outcome	exposure	Simple mode	19	0.0239142	0.0134785	0.0929377
b_intermediate.ENSG00000213780	eczema	outcome	exposure	Weighted mode	19	0.0209889	0.0118283	0.0928996
b_intermediate.ENSG00000213930	eczema	outcome	exposure	Wald ratio	1	-0.071437	0.026603	0.00724647
b_intermediate.ENSG00000214078	eczema	outcome	exposure	Inverse variance weighted	2	-0.0271276	0.0275219	0.324293
b_intermediate.ENSG00000214087	eczema	outcome	exposure	Wald ratio	1	0.0335706	0.0163305	0.0398113
b_intermediate.ENSG00000214113	eczema	outcome	exposure	Wald ratio	1	-0.0221189	0.0288199	0.442792
b_intermediate.ENSG00000214253	eczema	outcome	exposure	Wald ratio	1	0.0122058	0.0208143	0.557599
b_intermediate.ENSG00000214290	eczema	outcome	exposure	Wald ratio	1	0.0393781	0.0171505	0.0216741
b_intermediate.ENSG00000214401	eczema	outcome	exposure	MR Egger	13	0.00334343	0.0122823	0.790497
b_intermediate.ENSG00000214401	eczema	outcome	exposure	Weighted median	13	-0.00138256	0.00674624	0.837621
b_intermediate.ENSG00000214401	eczema	outcome	exposure	Inverse variance weighted	13	-0.00283101	0.00638688	0.657582
b_intermediate.ENSG00000214401	eczema	outcome	exposure	Simple mode	13	-0.00475269	0.0110126	0.673706
b_intermediate.ENSG00000214401	eczema	outcome	exposure	Weighted mode	13	-0.00285845	0.00680327	0.681796
b_intermediate.ENSG00000214530	eczema	outcome	exposure	Wald ratio	1	-0.000742659	0.0319204	0.981438
b_intermediate.ENSG00000214941	eczema	outcome	exposure	Wald ratio	1	0.00308394	0.0309944	0.920741
b_intermediate.ENSG00000215039	eczema	outcome	exposure	Wald ratio	1	-0.0696795	0.035318	0.0485052
b_intermediate.ENSG00000215183	eczema	outcome	exposure	Wald ratio	1	-0.0107575	0.0223431	0.630185
b_intermediate.ENSG00000215421	eczema	outcome	exposure	Wald ratio	1	-0.0152645	0.032045	0.633827
b_intermediate.ENSG00000215845	eczema	outcome	exposure	MR Egger	6	0.00912558	0.0161274	0.601734
b_intermediate.ENSG00000215845	eczema	outcome	exposure	Weighted median	6	0.00532763	0.00763304	0.485196
b_intermediate.ENSG00000215845	eczema	outcome	exposure	Inverse variance weighted	6	0.00330249	0.00674888	0.624602
b_intermediate.ENSG00000215845	eczema	outcome	exposure	Simple mode	6	0.00563058	0.0119459	0.657246
b_intermediate.ENSG00000215845	eczema	outcome	exposure	Weighted mode	6	0.00498005	0.00844847	0.581178
b_intermediate.ENSG00000218510	eczema	outcome	exposure	Wald ratio	1	0.0181414	0.0237716	0.445371
b_intermediate.ENSG00000218739	eczema	outcome	exposure	Wald ratio	1	-0.0173265	0.0231202	0.45361
b_intermediate.ENSG00000219481	eczema	outcome	exposure	Wald ratio	1	-0.0324769	0.0363478	0.371588
b_intermediate.ENSG00000220205	eczema	outcome	exposure	Wald ratio	1	-0.0328967	0.0216797	0.129167
b_intermediate.ENSG00000221923	eczema	outcome	exposure	Wald ratio	1	0.00424679	0.0282489	0.8805
b_intermediate.ENSG00000221946	eczema	outcome	exposure	Inverse variance weighted	2	0.0167951	0.0263136	0.5233
b_intermediate.ENSG00000221949	eczema	outcome	exposure	Wald ratio	1	0.0220368	0.0332894	0.507986
b_intermediate.ENSG00000221968	eczema	outcome	exposure	Wald ratio	1	0.00792739	0.0372092	0.831289
b_intermediate.ENSG00000221983	eczema	outcome	exposure	Wald ratio	1	0.0314024	0.0198185	0.113081
b_intermediate.ENSG00000223865	eczema	outcome	exposure	MR Egger	12	0.0160874	0.0161684	0.343205
b_intermediate.ENSG00000223865	eczema	outcome	exposure	Weighted median	12	0.011258	0.00743703	0.130084
b_intermediate.ENSG00000223865	eczema	outcome	exposure	Inverse variance weighted	12	0.00830956	0.00663821	0.210651
b_intermediate.ENSG00000223865	eczema	outcome	exposure	Simple mode	12	0.0186036	0.0122795	0.157964
b_intermediate.ENSG00000223865	eczema	outcome	exposure	Weighted mode	12	0.0125948	0.00949328	0.211487
b_intermediate.ENSG00000224137	eczema	outcome	exposure	MR Egger	6	0.00995125	0.0344635	0.78712
b_intermediate.ENSG00000224137	eczema	outcome	exposure	Weighted median	6	0.00524091	0.0121261	0.665596
b_intermediate.ENSG00000224137	eczema	outcome	exposure	Inverse variance weighted	6	0.00331176	0.0100968	0.74291
b_intermediate.ENSG00000224137	eczema	outcome	exposure	Simple mode	6	0.0114504	0.0178935	0.550394
b_intermediate.ENSG00000224137	eczema	outcome	exposure	Weighted mode	6	0.00717042	0.0139994	0.630328
b_intermediate.ENSG00000225135	eczema	outcome	exposure	Wald ratio	1	-0.0149642	0.0193474	0.439256
b_intermediate.ENSG00000225885	eczema	outcome	exposure	Wald ratio	1	-0.0227959	0.0172742	0.186951
b_intermediate.ENSG00000225914	eczema	outcome	exposure	Wald ratio	1	-0.00954019	0.0485049	0.844074
b_intermediate.ENSG00000225973	eczema	outcome	exposure	Wald ratio	1	0.00428488	0.027436	0.875893
b_intermediate.ENSG00000226742	eczema	outcome	exposure	Wald ratio	1	-0.0236243	0.0306106	0.44025
b_intermediate.ENSG00000226752	eczema	outcome	exposure	MR Egger	12	0.0384915	0.0128782	0.0135996
b_intermediate.ENSG00000226752	eczema	outcome	exposure	Weighted median	12	0.0311135	0.00652864	1.88208e-06
b_intermediate.ENSG00000226752	eczema	outcome	exposure	Inverse variance weighted	12	0.0264519	0.00523241	4.29482e-07
b_intermediate.ENSG00000226752	eczema	outcome	exposure	Simple mode	12	0.0296847	0.0126376	0.0385616
b_intermediate.ENSG00000226752	eczema	outcome	exposure	Weighted mode	12	0.0316074	0.00722998	0.00111436
b_intermediate.ENSG00000226899	eczema	outcome	exposure	Inverse variance weighted	2	-0.00741702	0.0103955	0.475547
b_intermediate.ENSG00000227500	eczema	outcome	exposure	Wald ratio	1	-0.00763393	0.0301875	0.800358
b_intermediate.ENSG00000227533	eczema	outcome	exposure	Wald ratio	1	-0.0549783	0.0181001	0.00238587
b_intermediate.ENSG00000228439	eczema	outcome	exposure	Wald ratio	1	0.00988572	0.0335483	0.768245
b_intermediate.ENSG00000228696	eczema	outcome	exposure	Inverse variance weighted	2	0.00038122	0.0185796	0.98363
b_intermediate.ENSG00000228716	eczema	outcome	exposure	Wald ratio	1	-0.045132	0.0263004	0.0861588
b_intermediate.ENSG00000228784	eczema	outcome	exposure	Wald ratio	1	0.0368722	0.0263284	0.161372
b_intermediate.ENSG00000228857	eczema	outcome	exposure	Wald ratio	1	0.0120199	0.0229796	0.600926
b_intermediate.ENSG00000228962	eczema	outcome	exposure	Inverse variance weighted	2	-0.0870133	0.0982094	0.375619
b_intermediate.ENSG00000229245	eczema	outcome	exposure	Inverse variance weighted	2	0.00105511	0.0250001	0.966336
b_intermediate.ENSG00000229989	eczema	outcome	exposure	Wald ratio	1	-0.0631421	0.035816	0.0779077
b_intermediate.ENSG00000229999	eczema	outcome	exposure	Wald ratio	1	0.00512228	0.0276877	0.853227
b_intermediate.ENSG00000230489	eczema	outcome	exposure	Wald ratio	1	-0.0162445	0.0208742	0.436447
b_intermediate.ENSG00000230513	eczema	outcome	exposure	Wald ratio	1	-0.00242706	0.0242803	0.920376
b_intermediate.ENSG00000230555	eczema	outcome	exposure	Wald ratio	1	-0.0374133	0.0312203	0.230775
b_intermediate.ENSG00000231113	eczema	outcome	exposure	Wald ratio	1	0.00671011	0.0360999	0.852542
b_intermediate.ENSG00000231360	eczema	outcome	exposure	Wald ratio	1	0.0406704	0.0412663	0.324349
b_intermediate.ENSG00000231389	eczema	outcome	exposure	MR Egger	14	-0.009913	0.0310131	0.754738
b_intermediate.ENSG00000231389	eczema	outcome	exposure	Weighted median	14	0.00386588	0.00850956	0.649614
b_intermediate.ENSG00000231389	eczema	outcome	exposure	Inverse variance weighted	14	0.000825238	0.00915076	0.928142
b_intermediate.ENSG00000231389	eczema	outcome	exposure	Simple mode	14	0.00284149	0.0127015	0.826458
b_intermediate.ENSG00000231389	eczema	outcome	exposure	Weighted mode	14	0.0084707	0.0103285	0.426925
b_intermediate.ENSG00000231439	eczema	outcome	exposure	Wald ratio	1	-0.00247641	0.0277274	0.928833
b_intermediate.ENSG00000231500	eczema	outcome	exposure	MR Egger	10	0.0148642	0.0103094	0.187333
b_intermediate.ENSG00000231500	eczema	outcome	exposure	Weighted median	10	0.0227886	0.00742556	0.00214817
b_intermediate.ENSG00000231500	eczema	outcome	exposure	Inverse variance weighted	10	0.0313171	0.00613956	3.38083e-07
b_intermediate.ENSG00000231500	eczema	outcome	exposure	Simple mode	10	0.0282377	0.0142787	0.0793638
b_intermediate.ENSG00000231500	eczema	outcome	exposure	Weighted mode	10	0.0233949	0.00824932	0.0195308
b_intermediate.ENSG00000231663	eczema	outcome	exposure	Inverse variance weighted	2	0.0194161	0.024167	0.421736
b_intermediate.ENSG00000231925	eczema	outcome	exposure	Inverse variance weighted	2	0.00445965	0.0160719	0.781411
b_intermediate.ENSG00000232629	eczema	outcome	exposure	MR Egger	7	-0.0415389	0.0915241	0.668952
b_intermediate.ENSG00000232629	eczema	outcome	exposure	Weighted median	7	0.0049317	0.0122372	0.686942
b_intermediate.ENSG00000232629	eczema	outcome	exposure	Inverse variance weighted	7	0.0276383	0.0315692	0.381311
b_intermediate.ENSG00000232629	eczema	outcome	exposure	Simple mode	7	0.0192731	0.0209134	0.392303
b_intermediate.ENSG00000232629	eczema	outcome	exposure	Weighted mode	7	0.000573818	0.011913	0.963146
b_intermediate.ENSG00000232859	eczema	outcome	exposure	Wald ratio	1	0.0112935	0.0345466	0.743739
b_intermediate.ENSG00000232940	eczema	outcome	exposure	Inverse variance weighted	2	0.0288818	0.0238072	0.225071
b_intermediate.ENSG00000232941	eczema	outcome	exposure	Inverse variance weighted	2	-0.00998146	0.0202473	0.622029
b_intermediate.ENSG00000233016	eczema	outcome	exposure	MR Egger	3	-0.0115929	0.0170071	0.619107
b_intermediate.ENSG00000233016	eczema	outcome	exposure	Weighted median	3	-0.0193101	0.00945454	0.0411107
b_intermediate.ENSG00000233016	eczema	outcome	exposure	Inverse variance weighted	3	-0.0195558	0.00881439	0.0265122
b_intermediate.ENSG00000233016	eczema	outcome	exposure	Simple mode	3	-0.0280061	0.0132121	0.168141
b_intermediate.ENSG00000233016	eczema	outcome	exposure	Weighted mode	3	-0.0171886	0.010155	0.232602
b_intermediate.ENSG00000233224	eczema	outcome	exposure	MR Egger	4	0.0127647	0.0316599	0.725832
b_intermediate.ENSG00000233224	eczema	outcome	exposure	Weighted median	4	0.00746763	0.015134	0.621705
b_intermediate.ENSG00000233224	eczema	outcome	exposure	Inverse variance weighted	4	0.00541749	0.0128553	0.673447
b_intermediate.ENSG00000233224	eczema	outcome	exposure	Simple mode	4	0.00774241	0.0185801	0.704914
b_intermediate.ENSG00000233224	eczema	outcome	exposure	Weighted mode	4	0.00792307	0.0174187	0.680108
b_intermediate.ENSG00000233483	eczema	outcome	exposure	Wald ratio	1	-0.00361327	0.0290251	0.900929
b_intermediate.ENSG00000233912	eczema	outcome	exposure	Wald ratio	1	-0.019307	0.031311	0.537486
b_intermediate.ENSG00000233927	eczema	outcome	exposure	Wald ratio	1	0.0315809	0.0334125	0.344566
b_intermediate.ENSG00000234465	eczema	outcome	exposure	Wald ratio	1	-0.0140942	0.0131862	0.285133
b_intermediate.ENSG00000234745	eczema	outcome	exposure	MR Egger	19	0.0214115	0.0230253	0.365434
b_intermediate.ENSG00000234745	eczema	outcome	exposure	Weighted median	19	0.00886047	0.0072064	0.218874
b_intermediate.ENSG00000234745	eczema	outcome	exposure	Inverse variance weighted	19	0.00573518	0.010002	0.56637
b_intermediate.ENSG00000234745	eczema	outcome	exposure	Simple mode	19	0.00449213	0.0144483	0.759441
b_intermediate.ENSG00000234745	eczema	outcome	exposure	Weighted mode	19	0.0120099	0.0068816	0.0979952
b_intermediate.ENSG00000234753	eczema	outcome	exposure	Wald ratio	1	0.00391268	0.0121797	0.748023
b_intermediate.ENSG00000234936	eczema	outcome	exposure	Wald ratio	1	0.0216137	0.031852	0.497412
b_intermediate.ENSG00000235109	eczema	outcome	exposure	Inverse variance weighted	2	-0.0525903	0.0379262	0.165549
b_intermediate.ENSG00000235162	eczema	outcome	exposure	Wald ratio	1	-0.00672537	0.0327765	0.837425
b_intermediate.ENSG00000235750	eczema	outcome	exposure	MR Egger	3	0.0347177	0.0308843	0.462841
b_intermediate.ENSG00000235750	eczema	outcome	exposure	Weighted median	3	0.000735894	0.010874	0.946045
b_intermediate.ENSG00000235750	eczema	outcome	exposure	Inverse variance weighted	3	-0.00289978	0.0113264	0.797936
b_intermediate.ENSG00000235750	eczema	outcome	exposure	Simple mode	3	-0.00535867	0.0196307	0.810476
b_intermediate.ENSG00000235750	eczema	outcome	exposure	Weighted mode	3	0.00493378	0.0116453	0.71302
b_intermediate.ENSG00000236016	eczema	outcome	exposure	MR Egger	7	0.00823166	0.0199476	0.696951
b_intermediate.ENSG00000236016	eczema	outcome	exposure	Weighted median	7	0.00528292	0.00881988	0.549187
b_intermediate.ENSG00000236016	eczema	outcome	exposure	Inverse variance weighted	7	0.00202142	0.00708136	0.775295
b_intermediate.ENSG00000236016	eczema	outcome	exposure	Simple mode	7	-0.014178	0.0134766	0.33329
b_intermediate.ENSG00000236016	eczema	outcome	exposure	Weighted mode	7	0.00925301	0.00948394	0.366917
b_intermediate.ENSG00000236624	eczema	outcome	exposure	Wald ratio	1	-0.0373473	0.0172467	0.030351
b_intermediate.ENSG00000236935	eczema	outcome	exposure	MR Egger	3	-0.0610903	0.075063	0.565105
b_intermediate.ENSG00000236935	eczema	outcome	exposure	Weighted median	3	-0.0363893	0.0138878	0.00878681
b_intermediate.ENSG00000236935	eczema	outcome	exposure	Inverse variance weighted	3	-0.0343355	0.0125184	0.00609169
b_intermediate.ENSG00000236935	eczema	outcome	exposure	Simple mode	3	-0.0362305	0.0178459	0.179457
b_intermediate.ENSG00000236935	eczema	outcome	exposure	Weighted mode	3	-0.0367766	0.0161312	0.150216
b_intermediate.ENSG00000237310	eczema	outcome	exposure	Wald ratio	1	-0.0278931	0.0258416	0.280415
b_intermediate.ENSG00000237541	eczema	outcome	exposure	MR Egger	27	-0.00790712	0.0250909	0.755272
b_intermediate.ENSG00000237541	eczema	outcome	exposure	Weighted median	27	0.0160901	0.00807165	0.0462172
b_intermediate.ENSG00000237541	eczema	outcome	exposure	Inverse variance weighted	27	0.00644823	0.0107417	0.548308
b_intermediate.ENSG00000237541	eczema	outcome	exposure	Simple mode	27	0.0452339	0.0196823	0.0298443
b_intermediate.ENSG00000237541	eczema	outcome	exposure	Weighted mode	27	0.0372794	0.0219658	0.101609
b_intermediate.ENSG00000238083	eczema	outcome	exposure	Inverse variance weighted	2	-0.00200134	0.0195526	0.918474
b_intermediate.ENSG00000238142	eczema	outcome	exposure	Wald ratio	1	-0.0360576	0.0360966	0.317835
b_intermediate.ENSG00000239453	eczema	outcome	exposure	Inverse variance weighted	2	0.0273648	0.0139848	0.0503771
b_intermediate.ENSG00000239672	eczema	outcome	exposure	Wald ratio	1	-0.0453719	0.017943	0.0114495
b_intermediate.ENSG00000240021	eczema	outcome	exposure	Wald ratio	1	-0.0147155	0.0154785	0.341754
b_intermediate.ENSG00000240065	eczema	outcome	exposure	Wald ratio	1	0.0606629	0.03403	0.0746466
b_intermediate.ENSG00000240344	eczema	outcome	exposure	Inverse variance weighted	2	0.00278553	0.0152038	0.854631
b_intermediate.ENSG00000240972	eczema	outcome	exposure	Wald ratio	1	-0.0150906	0.0263758	0.567228
b_intermediate.ENSG00000241106	eczema	outcome	exposure	Wald ratio	1	-0.0188285	0.0274898	0.493391
b_intermediate.ENSG00000242086	eczema	outcome	exposure	MR Egger	4	0.0659143	0.0517181	0.330542
b_intermediate.ENSG00000242086	eczema	outcome	exposure	Weighted median	4	-0.00889603	0.0149498	0.551802
b_intermediate.ENSG00000242086	eczema	outcome	exposure	Inverse variance weighted	4	-0.00397095	0.01363	0.770792
b_intermediate.ENSG00000242086	eczema	outcome	exposure	Simple mode	4	-0.0148278	0.02121	0.534819
b_intermediate.ENSG00000242086	eczema	outcome	exposure	Weighted mode	4	-0.0133513	0.0164634	0.476749
b_intermediate.ENSG00000243150	eczema	outcome	exposure	Inverse variance weighted	2	0.0451011	0.0236047	0.0560461
b_intermediate.ENSG00000243678	eczema	outcome	exposure	Wald ratio	1	0.0475907	0.0295221	0.106954
b_intermediate.ENSG00000243926	eczema	outcome	exposure	Wald ratio	1	-0.0262759	0.0276878	0.342617
b_intermediate.ENSG00000243927	eczema	outcome	exposure	Wald ratio	1	-0.00329472	0.0305141	0.914017
b_intermediate.ENSG00000244567	eczema	outcome	exposure	Wald ratio	1	-0.00655993	0.0133183	0.62233
b_intermediate.ENSG00000244752	eczema	outcome	exposure	Wald ratio	1	0.0208066	0.0133824	0.12
b_intermediate.ENSG00000245904	eczema	outcome	exposure	Wald ratio	1	0.0588775	0.0311099	0.0584156
b_intermediate.ENSG00000246334	eczema	outcome	exposure	Wald ratio	1	-0.0247725	0.0158797	0.118756
b_intermediate.ENSG00000247157	eczema	outcome	exposure	Wald ratio	1	0.0374676	0.0250454	0.134657
b_intermediate.ENSG00000247572	eczema	outcome	exposure	Wald ratio	1	0.0135513	0.0324203	0.675956
b_intermediate.ENSG00000247982	eczema	outcome	exposure	Inverse variance weighted	2	-0.015609	0.0145947	0.284842
b_intermediate.ENSG00000248489	eczema	outcome	exposure	Inverse variance weighted	2	-0.00778074	0.0507768	0.878213
b_intermediate.ENSG00000250850	eczema	outcome	exposure	Wald ratio	1	0.00273579	0.0267161	0.918437
b_intermediate.ENSG00000251022	eczema	outcome	exposure	Wald ratio	1	0.016878	0.0316004	0.593268
b_intermediate.ENSG00000251580	eczema	outcome	exposure	Wald ratio	1	-0.0106651	0.0289012	0.712113
b_intermediate.ENSG00000251661	eczema	outcome	exposure	Wald ratio	1	-0.0190454	0.0291384	0.513358
b_intermediate.ENSG00000254397	eczema	outcome	exposure	Inverse variance weighted	2	-0.00435172	0.0198575	0.826535
b_intermediate.ENSG00000254635	eczema	outcome	exposure	Wald ratio	1	-0.0266112	0.0354691	0.453095
b_intermediate.ENSG00000254682	eczema	outcome	exposure	Wald ratio	1	-0.0226823	0.028596	0.427663
b_intermediate.ENSG00000254709	eczema	outcome	exposure	Wald ratio	1	-0.0202855	0.0230158	0.378114
b_intermediate.ENSG00000254999	eczema	outcome	exposure	Wald ratio	1	-0.00596614	0.0207586	0.773802
b_intermediate.ENSG00000255320	eczema	outcome	exposure	Wald ratio	1	-0.00625522	0.0155392	0.687284
b_intermediate.ENSG00000255328	eczema	outcome	exposure	Wald ratio	1	-0.0878794	0.0261727	0.000785999
b_intermediate.ENSG00000255733	eczema	outcome	exposure	Wald ratio	1	0.0123127	0.0186598	0.509348
b_intermediate.ENSG00000255760	eczema	outcome	exposure	Inverse variance weighted	2	-0.0192819	0.0350331	0.582052
b_intermediate.ENSG00000256164	eczema	outcome	exposure	Wald ratio	1	0.0487145	0.0295304	0.0990165
b_intermediate.ENSG00000257127	eczema	outcome	exposure	Inverse variance weighted	2	-0.00408847	0.0192532	0.831832
b_intermediate.ENSG00000257261	eczema	outcome	exposure	Wald ratio	1	-0.0277122	0.0288079	0.336067
b_intermediate.ENSG00000257275	eczema	outcome	exposure	Wald ratio	1	0.0079633	0.0294013	0.786507
b_intermediate.ENSG00000257704	eczema	outcome	exposure	Wald ratio	1	0.00491189	0.0314625	0.875939
b_intermediate.ENSG00000258289	eczema	outcome	exposure	Wald ratio	1	0.00742869	0.0247121	0.763712
b_intermediate.ENSG00000258572	eczema	outcome	exposure	Wald ratio	1	-0.0440499	0.0246856	0.0743533
b_intermediate.ENSG00000258646	eczema	outcome	exposure	Wald ratio	1	-0.0395468	0.0301569	0.189733
b_intermediate.ENSG00000258929	eczema	outcome	exposure	Wald ratio	1	-0.00941259	0.0303034	0.756095
b_intermediate.ENSG00000259001	eczema	outcome	exposure	Inverse variance weighted	2	-0.00943617	0.0201576	0.639699
b_intermediate.ENSG00000259004	eczema	outcome	exposure	Wald ratio	1	0.0175328	0.034942	0.615831
b_intermediate.ENSG00000259536	eczema	outcome	exposure	MR Egger	12	0.00330269	0.0163156	0.843644
b_intermediate.ENSG00000259536	eczema	outcome	exposure	Weighted median	12	0.00265725	0.00715109	0.710201
b_intermediate.ENSG00000259536	eczema	outcome	exposure	Inverse variance weighted	12	0.000900084	0.00669662	0.893079
b_intermediate.ENSG00000259536	eczema	outcome	exposure	Simple mode	12	0.00189703	0.0125844	0.882906
b_intermediate.ENSG00000259536	eczema	outcome	exposure	Weighted mode	12	0.00225736	0.00697195	0.752178
b_intermediate.ENSG00000259658	eczema	outcome	exposure	Wald ratio	1	-0.0173649	0.0312104	0.577949
b_intermediate.ENSG00000259715	eczema	outcome	exposure	Wald ratio	1	0.000511507	0.0190604	0.97859
b_intermediate.ENSG00000260077	eczema	outcome	exposure	Wald ratio	1	-0.00822419	0.0280865	0.769662
b_intermediate.ENSG00000260349	eczema	outcome	exposure	Inverse variance weighted	2	-0.0202796	0.0130505	0.120199
b_intermediate.ENSG00000260621	eczema	outcome	exposure	Wald ratio	1	-0.0714979	0.0373392	0.0555156
b_intermediate.ENSG00000260708	eczema	outcome	exposure	Wald ratio	1	0.0057201	0.0176819	0.746317
b_intermediate.ENSG00000261218	eczema	outcome	exposure	Wald ratio	1	-0.0308478	0.031817	0.332277
b_intermediate.ENSG00000261353	eczema	outcome	exposure	MR Egger	3	-0.0323683	0.0296826	0.472463
b_intermediate.ENSG00000261353	eczema	outcome	exposure	Weighted median	3	-0.00922432	0.0152372	0.544925
b_intermediate.ENSG00000261353	eczema	outcome	exposure	Inverse variance weighted	3	-0.00163545	0.0135474	0.903913
b_intermediate.ENSG00000261353	eczema	outcome	exposure	Simple mode	3	-0.00935997	0.0183765	0.661146
b_intermediate.ENSG00000261353	eczema	outcome	exposure	Weighted mode	3	-0.00935997	0.0179253	0.653629
b_intermediate.ENSG00000261505	eczema	outcome	exposure	Wald ratio	1	-0.0330579	0.0221686	0.135909
b_intermediate.ENSG00000261584	eczema	outcome	exposure	Inverse variance weighted	2	-0.0130799	0.0207945	0.529344
b_intermediate.ENSG00000261644	eczema	outcome	exposure	Wald ratio	1	-0.0106833	0.0301303	0.722912
b_intermediate.ENSG00000261740	eczema	outcome	exposure	Wald ratio	1	0.0286694	0.0237391	0.227167
b_intermediate.ENSG00000262074	eczema	outcome	exposure	Inverse variance weighted	2	-0.0300024	0.0408102	0.462237
b_intermediate.ENSG00000263002	eczema	outcome	exposure	Wald ratio	1	0.0292532	0.0304623	0.3369
b_intermediate.ENSG00000263080	eczema	outcome	exposure	Wald ratio	1	0.056298	0.0320329	0.0788315
b_intermediate.ENSG00000263272	eczema	outcome	exposure	Wald ratio	1	-0.00875736	0.0168474	0.6032
b_intermediate.ENSG00000264364	eczema	outcome	exposure	Wald ratio	1	0.028212	0.0260335	0.278505
b_intermediate.ENSG00000264443	eczema	outcome	exposure	Wald ratio	1	-0.0854833	0.0317638	0.00711919
b_intermediate.ENSG00000266714	eczema	outcome	exposure	Wald ratio	1	-0.0288628	0.0382401	0.450383
b_intermediate.ENSG00000266964	eczema	outcome	exposure	Wald ratio	1	-0.00180885	0.0294498	0.951023
b_intermediate.ENSG00000267421	eczema	outcome	exposure	Wald ratio	1	-0.0339772	0.0366017	0.353254
b_intermediate.ENSG00000267454	eczema	outcome	exposure	Wald ratio	1	-0.0167573	0.0295768	0.571006
b_intermediate.ENSG00000267757	eczema	outcome	exposure	Wald ratio	1	0.00477882	0.0330168	0.884917
b_intermediate.ENSG00000268030	eczema	outcome	exposure	Wald ratio	1	0.0856554	0.0349919	0.0143705
b_intermediate.ENSG00000268362	eczema	outcome	exposure	Wald ratio	1	0.0261382	0.0236925	0.26993
b_intermediate.ENSG00000268516	eczema	outcome	exposure	Wald ratio	1	-0.0427266	0.0300255	0.154734
b_intermediate.ENSG00000269893	eczema	outcome	exposure	MR Egger	7	0.0241934	0.0194391	0.268445
b_intermediate.ENSG00000269893	eczema	outcome	exposure	Weighted median	7	0.0160865	0.00779926	0.0391539
b_intermediate.ENSG00000269893	eczema	outcome	exposure	Inverse variance weighted	7	0.015572	0.00724535	0.0316149
b_intermediate.ENSG00000269893	eczema	outcome	exposure	Simple mode	7	0.0167811	0.0140213	0.276512
b_intermediate.ENSG00000269893	eczema	outcome	exposure	Weighted mode	7	0.0154846	0.00888715	0.132078
b_intermediate.ENSG00000270164	eczema	outcome	exposure	Wald ratio	1	-0.0130253	0.0218816	0.551669
b_intermediate.ENSG00000270761	eczema	outcome	exposure	Wald ratio	1	-0.0327932	0.0291305	0.260278
b_intermediate.ENSG00000271204	eczema	outcome	exposure	Inverse variance weighted	2	-0.0133459	0.0185034	0.470748
b_intermediate.ENSG00000271605	eczema	outcome	exposure	Wald ratio	1	-0.0256451	0.0241144	0.287567
b_intermediate.ENSG00000272189	eczema	outcome	exposure	Wald ratio	1	-0.00399242	0.0240565	0.868188
b_intermediate.ENSG00000272211	eczema	outcome	exposure	MR Egger	5	0.011435	0.0278524	0.708959
b_intermediate.ENSG00000272211	eczema	outcome	exposure	Weighted median	5	0.00873644	0.00844959	0.30116
b_intermediate.ENSG00000272211	eczema	outcome	exposure	Inverse variance weighted	5	0.00640063	0.00858877	0.456131
b_intermediate.ENSG00000272211	eczema	outcome	exposure	Simple mode	5	0.00620513	0.0130446	0.659113
b_intermediate.ENSG00000272211	eczema	outcome	exposure	Weighted mode	5	0.00851761	0.00941812	0.416936
b_intermediate.ENSG00000272221	eczema	outcome	exposure	Wald ratio	1	-0.0219571	0.0303117	0.468833
b_intermediate.ENSG00000272273	eczema	outcome	exposure	MR Egger	8	0.0665104	0.101894	0.538115
b_intermediate.ENSG00000272273	eczema	outcome	exposure	Weighted median	8	-0.0102965	0.0137071	0.452544
b_intermediate.ENSG00000272273	eczema	outcome	exposure	Inverse variance weighted	8	-0.0019906	0.0106415	0.851613
b_intermediate.ENSG00000272273	eczema	outcome	exposure	Simple mode	8	-0.0150301	0.0209809	0.496962
b_intermediate.ENSG00000272273	eczema	outcome	exposure	Weighted mode	8	-0.0120676	0.018596	0.53708
b_intermediate.ENSG00000272277	eczema	outcome	exposure	Wald ratio	1	-0.0385421	0.0312359	0.217238
b_intermediate.ENSG00000272325	eczema	outcome	exposure	Wald ratio	1	-0.0556452	0.0309108	0.0718317
b_intermediate.ENSG00000272369	eczema	outcome	exposure	Wald ratio	1	-0.0248447	0.025827	0.336067
b_intermediate.ENSG00000272501	eczema	outcome	exposure	MR Egger	13	-0.0097169	0.0249087	0.70391
b_intermediate.ENSG00000272501	eczema	outcome	exposure	Weighted median	13	-0.0220846	0.0084892	0.00928195
b_intermediate.ENSG00000272501	eczema	outcome	exposure	Inverse variance weighted	13	-0.0308611	0.010983	0.00495576
b_intermediate.ENSG00000272501	eczema	outcome	exposure	Simple mode	13	-0.0196392	0.0184873	0.309008
b_intermediate.ENSG00000272501	eczema	outcome	exposure	Weighted mode	13	-0.0215581	0.00983037	0.0487438
b_intermediate.ENSG00000272606	eczema	outcome	exposure	Wald ratio	1	-0.0292427	0.0336888	0.385382
b_intermediate.ENSG00000272758	eczema	outcome	exposure	Inverse variance weighted	2	0.0211202	0.0205754	0.304667
b_intermediate.ENSG00000272829	eczema	outcome	exposure	Wald ratio	1	0.0178256	0.0322773	0.580766
b_intermediate.ENSG00000272871	eczema	outcome	exposure	Wald ratio	1	-0.00756679	0.0365721	0.836088
b_intermediate.ENSG00000272955	eczema	outcome	exposure	Wald ratio	1	-0.0337729	0.0343089	0.32493
b_intermediate.ENSG00000273240	eczema	outcome	exposure	Wald ratio	1	0.00917313	0.0116616	0.43151
b_intermediate.ENSG00000273253	eczema	outcome	exposure	Wald ratio	1	-0.00815833	0.0386815	0.832957
b_intermediate.ENSG00000273319	eczema	outcome	exposure	Wald ratio	1	-0.068214	0.0330871	0.039241
b_intermediate.ENSG00000273338	eczema	outcome	exposure	Inverse variance weighted	2	-0.00591349	0.0168061	0.724939
b_intermediate.ENSG00000273384	eczema	outcome	exposure	Wald ratio	1	0.0596165	0.0309065	0.0537397
b_intermediate.ENSG00000273389	eczema	outcome	exposure	Inverse variance weighted	2	0.0195765	0.0150226	0.192526
b_memory.ENSG00000003509	eczema	outcome	exposure	Wald ratio	1	-0.0761976	0.0361976	0.0352872
b_memory.ENSG00000004660	eczema	outcome	exposure	Wald ratio	1	-0.0431541	0.0320439	0.178071
b_memory.ENSG00000005075	eczema	outcome	exposure	Wald ratio	1	-0.0199171	0.0412666	0.629348
b_memory.ENSG00000006015	eczema	outcome	exposure	Wald ratio	1	0.0386416	0.0234576	0.0994971
b_memory.ENSG00000006282	eczema	outcome	exposure	Wald ratio	1	0.0155851	0.0194574	0.42314
b_memory.ENSG00000007129	eczema	outcome	exposure	Wald ratio	1	0.0357838	0.0295089	0.225265
b_memory.ENSG00000007312	eczema	outcome	exposure	Wald ratio	1	-0.0370927	0.0319811	0.246118
b_memory.ENSG00000011007	eczema	outcome	exposure	Wald ratio	1	-0.0309776	0.0232044	0.181881
b_memory.ENSG00000011451	eczema	outcome	exposure	Wald ratio	1	-0.0310948	0.0363873	0.3928
b_memory.ENSG00000012660	eczema	outcome	exposure	Wald ratio	1	-0.0290501	0.0300215	0.333223
b_memory.ENSG00000012779	eczema	outcome	exposure	Wald ratio	1	-0.0546235	0.0333599	0.101547
b_memory.ENSG00000013573	eczema	outcome	exposure	Wald ratio	1	0.0287946	0.0214525	0.179515
b_memory.ENSG00000023191	eczema	outcome	exposure	Wald ratio	1	-0.000545631	0.0355415	0.987751
b_memory.ENSG00000025708	eczema	outcome	exposure	Inverse variance weighted	2	0.0114762	0.0190423	0.546729
b_memory.ENSG00000026025	eczema	outcome	exposure	Wald ratio	1	0.0451059	0.0303676	0.137456
b_memory.ENSG00000029534	eczema	outcome	exposure	Wald ratio	1	0.0389337	0.0248829	0.117659
b_memory.ENSG00000033178	eczema	outcome	exposure	Inverse variance weighted	2	-0.0174458	0.0222491	0.432976
b_memory.ENSG00000033867	eczema	outcome	exposure	Wald ratio	1	0.0493722	0.033844	0.144616
b_memory.ENSG00000035115	eczema	outcome	exposure	Inverse variance weighted	2	0.00295723	0.021519	0.890695
b_memory.ENSG00000035403	eczema	outcome	exposure	Wald ratio	1	-0.0185615	0.03287	0.572282
b_memory.ENSG00000035664	eczema	outcome	exposure	Wald ratio	1	-0.0126359	0.0318794	0.691835
b_memory.ENSG00000042493	eczema	outcome	exposure	MR Egger	3	0.114251	0.253209	0.73016
b_memory.ENSG00000042493	eczema	outcome	exposure	Weighted median	3	0.00617459	0.013886	0.656564
b_memory.ENSG00000042493	eczema	outcome	exposure	Inverse variance weighted	3	0.00677729	0.0125247	0.588431
b_memory.ENSG00000042493	eczema	outcome	exposure	Simple mode	3	-0.000417355	0.016817	0.982454
b_memory.ENSG00000042493	eczema	outcome	exposure	Weighted mode	3	0.0107261	0.0154186	0.558607
b_memory.ENSG00000047662	eczema	outcome	exposure	MR Egger	8	-0.00204786	0.0162357	0.903747
b_memory.ENSG00000047662	eczema	outcome	exposure	Weighted median	8	0.0169691	0.0086115	0.0487797
b_memory.ENSG00000047662	eczema	outcome	exposure	Inverse variance weighted	8	0.0164692	0.00778789	0.0344542
b_memory.ENSG00000047662	eczema	outcome	exposure	Simple mode	8	0.0383118	0.0160919	0.0488236
b_memory.ENSG00000047662	eczema	outcome	exposure	Weighted mode	8	0.0114525	0.00909713	0.248418
b_memory.ENSG00000048544	eczema	outcome	exposure	Wald ratio	1	0.0103061	0.032599	0.75189
b_memory.ENSG00000049192	eczema	outcome	exposure	Wald ratio	1	0.00462792	0.0256843	0.857007
b_memory.ENSG00000051523	eczema	outcome	exposure	Wald ratio	1	0.0241103	0.033645	0.473616
b_memory.ENSG00000055813	eczema	outcome	exposure	Inverse variance weighted	2	-0.026727	0.039915	0.503115
b_memory.ENSG00000057608	eczema	outcome	exposure	Wald ratio	1	0.0220457	0.0257027	0.391046
b_memory.ENSG00000060138	eczema	outcome	exposure	Wald ratio	1	0.0347488	0.0331244	0.29416
b_memory.ENSG00000061938	eczema	outcome	exposure	Wald ratio	1	-0.0235084	0.032219	0.465608
b_memory.ENSG00000063854	eczema	outcome	exposure	Wald ratio	1	0.00684651	0.0209262	0.743536
b_memory.ENSG00000064652	eczema	outcome	exposure	Wald ratio	1	0.0285016	0.0216493	0.188
b_memory.ENSG00000064886	eczema	outcome	exposure	MR Egger	5	0.0214138	0.0242607	0.442421
b_memory.ENSG00000064886	eczema	outcome	exposure	Weighted median	5	0.000369399	0.0102544	0.971264
b_memory.ENSG00000064886	eczema	outcome	exposure	Inverse variance weighted	5	-0.00193079	0.00897184	0.829607
b_memory.ENSG00000064886	eczema	outcome	exposure	Simple mode	5	-0.00982082	0.0170327	0.595112
b_memory.ENSG00000064886	eczema	outcome	exposure	Weighted mode	5	0.00468342	0.0112966	0.699713
b_memory.ENSG00000070814	eczema	outcome	exposure	Wald ratio	1	0.0573277	0.031692	0.0704667
b_memory.ENSG00000070831	eczema	outcome	exposure	Inverse variance weighted	2	-0.0235177	0.0184928	0.203473
b_memory.ENSG00000072163	eczema	outcome	exposure	Wald ratio	1	-0.0183683	0.016862	0.276009
b_memory.ENSG00000072274	eczema	outcome	exposure	Wald ratio	1	0.0100588	0.0335117	0.764056
b_memory.ENSG00000077235	eczema	outcome	exposure	Wald ratio	1	-0.0240912	0.0296382	0.416308
b_memory.ENSG00000079332	eczema	outcome	exposure	Wald ratio	1	0.00154673	0.0217089	0.9432
b_memory.ENSG00000079459	eczema	outcome	exposure	Inverse variance weighted	2	-0.0132964	0.0515602	0.796498
b_memory.ENSG00000079691	eczema	outcome	exposure	MR Egger	3	-0.00557803	0.0901581	0.960663
b_memory.ENSG00000079691	eczema	outcome	exposure	Weighted median	3	0.000823491	0.0166661	0.960592
b_memory.ENSG00000079691	eczema	outcome	exposure	Inverse variance weighted	3	0.000457279	0.0150578	0.975773
b_memory.ENSG00000079691	eczema	outcome	exposure	Simple mode	3	-6.6626e-05	0.0210659	0.997764
b_memory.ENSG00000079691	eczema	outcome	exposure	Weighted mode	3	0.00184466	0.0194832	0.933201
b_memory.ENSG00000080822	eczema	outcome	exposure	Wald ratio	1	-0.0110789	0.0342465	0.746314
b_memory.ENSG00000083457	eczema	outcome	exposure	Inverse variance weighted	2	0.0160933	0.0234782	0.493057
b_memory.ENSG00000083845	eczema	outcome	exposure	MR Egger	5	0.00143417	0.0114162	0.907974
b_memory.ENSG00000083845	eczema	outcome	exposure	Weighted median	5	0.000471276	0.00671582	0.944055
b_memory.ENSG00000083845	eczema	outcome	exposure	Inverse variance weighted	5	0.000584742	0.00638421	0.927022
b_memory.ENSG00000083845	eczema	outcome	exposure	Simple mode	5	-0.00627954	0.0114466	0.612465
b_memory.ENSG00000083845	eczema	outcome	exposure	Weighted mode	5	0.000813161	0.00716114	0.915064
b_memory.ENSG00000085063	eczema	outcome	exposure	Wald ratio	1	-0.0102507	0.0284999	0.719091
b_memory.ENSG00000085117	eczema	outcome	exposure	Wald ratio	1	-0.0207735	0.0291931	0.476718
b_memory.ENSG00000085382	eczema	outcome	exposure	Wald ratio	1	-0.0105071	0.0329652	0.749929
b_memory.ENSG00000085788	eczema	outcome	exposure	Wald ratio	1	-0.0391261	0.0334434	0.242033
b_memory.ENSG00000086300	eczema	outcome	exposure	Wald ratio	1	-0.0563664	0.0303908	0.0636361
b_memory.ENSG00000087008	eczema	outcome	exposure	Wald ratio	1	-0.00599254	0.0374738	0.87295
b_memory.ENSG00000087076	eczema	outcome	exposure	Wald ratio	1	0.07266	0.033817	0.0316643
b_memory.ENSG00000088179	eczema	outcome	exposure	Wald ratio	1	0.0156408	0.031579	0.620394
b_memory.ENSG00000088992	eczema	outcome	exposure	Wald ratio	1	0.0116553	0.0247895	0.638233
b_memory.ENSG00000089248	eczema	outcome	exposure	Wald ratio	1	-0.0732882	0.0464922	0.114944
b_memory.ENSG00000089327	eczema	outcome	exposure	Wald ratio	1	-0.00529758	0.0263647	0.84075
b_memory.ENSG00000089335	eczema	outcome	exposure	Wald ratio	1	-0.0248977	0.0235173	0.289738
b_memory.ENSG00000090581	eczema	outcome	exposure	Wald ratio	1	-0.0072284	0.0204221	0.723377
b_memory.ENSG00000091136	eczema	outcome	exposure	Wald ratio	1	0.0225625	0.0196357	0.250534
b_memory.ENSG00000091436	eczema	outcome	exposure	Wald ratio	1	-0.000720007	0.0296168	0.980605
b_memory.ENSG00000091490	eczema	outcome	exposure	Inverse variance weighted	2	0.0279726	0.0180225	0.12064
b_memory.ENSG00000092758	eczema	outcome	exposure	Inverse variance weighted	2	0.0455854	0.0193429	0.0184384
b_memory.ENSG00000093144	eczema	outcome	exposure	Wald ratio	1	0.00193144	0.0251197	0.938712
b_memory.ENSG00000096092	eczema	outcome	exposure	Wald ratio	1	0.00209427	0.030666	0.945552
b_memory.ENSG00000096696	eczema	outcome	exposure	Wald ratio	1	-0.0184173	0.0105684	0.0813917
b_memory.ENSG00000099800	eczema	outcome	exposure	Wald ratio	1	0.00159429	0.0297779	0.957302
b_memory.ENSG00000099977	eczema	outcome	exposure	Inverse variance weighted	2	-0.0233247	0.0187191	0.21275
b_memory.ENSG00000100075	eczema	outcome	exposure	Wald ratio	1	0.0266886	0.0251331	0.288285
b_memory.ENSG00000100292	eczema	outcome	exposure	Wald ratio	1	-0.0767723	0.0337935	0.023098
b_memory.ENSG00000100297	eczema	outcome	exposure	Wald ratio	1	-0.00970568	0.0201983	0.630859
b_memory.ENSG00000100299	eczema	outcome	exposure	Wald ratio	1	-0.0163756	0.0372577	0.660282
b_memory.ENSG00000100300	eczema	outcome	exposure	Wald ratio	1	0.0147136	0.0172198	0.392851
b_memory.ENSG00000100316	eczema	outcome	exposure	Wald ratio	1	-0.0406916	0.0254834	0.110312
b_memory.ENSG00000100321	eczema	outcome	exposure	Wald ratio	1	0.00347011	0.0163891	0.832316
b_memory.ENSG00000100376	eczema	outcome	exposure	MR Egger	4	0.00874687	0.0189385	0.689554
b_memory.ENSG00000100376	eczema	outcome	exposure	Weighted median	4	0.00602105	0.0063372	0.342056
b_memory.ENSG00000100376	eczema	outcome	exposure	Inverse variance weighted	4	0.00682264	0.0102025	0.50367
b_memory.ENSG00000100376	eczema	outcome	exposure	Simple mode	4	-0.000786672	0.0151806	0.961929
b_memory.ENSG00000100376	eczema	outcome	exposure	Weighted mode	4	0.00553696	0.00656959	0.46122
b_memory.ENSG00000100600	eczema	outcome	exposure	Inverse variance weighted	2	0.00490734	0.0203199	0.809165
b_memory.ENSG00000100979	eczema	outcome	exposure	Wald ratio	1	0.0130384	0.0216088	0.546253
b_memory.ENSG00000101057	eczema	outcome	exposure	Wald ratio	1	-0.0176408	0.0165449	0.286316
b_memory.ENSG00000101220	eczema	outcome	exposure	Wald ratio	1	-0.00212836	0.0271397	0.937492
b_memory.ENSG00000101421	eczema	outcome	exposure	Wald ratio	1	0.00196635	0.0247348	0.936637
b_memory.ENSG00000101639	eczema	outcome	exposure	Wald ratio	1	0.00979007	0.0291195	0.736718
b_memory.ENSG00000103035	eczema	outcome	exposure	Wald ratio	1	-0.00815818	0.0357636	0.819558
b_memory.ENSG00000103056	eczema	outcome	exposure	Wald ratio	1	-0.00669015	0.0208682	0.748521
b_memory.ENSG00000103202	eczema	outcome	exposure	Wald ratio	1	-0.0141116	0.034666	0.683954
b_memory.ENSG00000103245	eczema	outcome	exposure	Wald ratio	1	0.0281941	0.0266289	0.2897
b_memory.ENSG00000103253	eczema	outcome	exposure	Wald ratio	1	0.0229879	0.0252081	0.361807
b_memory.ENSG00000103550	eczema	outcome	exposure	Wald ratio	1	-0.03886	0.0310764	0.211129
b_memory.ENSG00000103707	eczema	outcome	exposure	Wald ratio	1	0.0336736	0.0427679	0.431073
b_memory.ENSG00000103811	eczema	outcome	exposure	Wald ratio	1	0.0069043	0.0217902	0.751354
b_memory.ENSG00000104361	eczema	outcome	exposure	Wald ratio	1	0.0264771	0.0372212	0.476871
b_memory.ENSG00000104427	eczema	outcome	exposure	Wald ratio	1	-0.0127652	0.0162493	0.432109
b_memory.ENSG00000104714	eczema	outcome	exposure	Wald ratio	1	0.0104466	0.0232768	0.653576
b_memory.ENSG00000104894	eczema	outcome	exposure	MR Egger	4	0.0227527	0.0489719	0.687885
b_memory.ENSG00000104894	eczema	outcome	exposure	Weighted median	4	-0.00226882	0.0108174	0.833872
b_memory.ENSG00000104894	eczema	outcome	exposure	Inverse variance weighted	4	0.00789089	0.0104418	0.449828
b_memory.ENSG00000104894	eczema	outcome	exposure	Simple mode	4	-0.00496979	0.0203682	0.822968
b_memory.ENSG00000104894	eczema	outcome	exposure	Weighted mode	4	-0.00382358	0.0130755	0.789021
b_memory.ENSG00000104921	eczema	outcome	exposure	Inverse variance weighted	2	0.000150154	0.0175451	0.993172
b_memory.ENSG00000104972	eczema	outcome	exposure	Inverse variance weighted	2	0.0430581	0.0212038	0.0422879
b_memory.ENSG00000105193	eczema	outcome	exposure	MR Egger	4	-0.0170231	0.0331627	0.658809
b_memory.ENSG00000105193	eczema	outcome	exposure	Weighted median	4	-0.0237955	0.00903182	0.00842278
b_memory.ENSG00000105193	eczema	outcome	exposure	Inverse variance weighted	4	-0.0235232	0.00857952	0.00611054
b_memory.ENSG00000105193	eczema	outcome	exposure	Simple mode	4	-0.027611	0.013168	0.126947
b_memory.ENSG00000105193	eczema	outcome	exposure	Weighted mode	4	-0.0233362	0.0100683	0.103292
b_memory.ENSG00000105372	eczema	outcome	exposure	Wald ratio	1	0.0308494	0.0265831	0.245849
b_memory.ENSG00000105404	eczema	outcome	exposure	Wald ratio	1	0.0164477	0.01909	0.388915
b_memory.ENSG00000105499	eczema	outcome	exposure	Wald ratio	1	-0.0154964	0.0350208	0.658134
b_memory.ENSG00000105750	eczema	outcome	exposure	Inverse variance weighted	2	-0.00938209	0.0335013	0.779438
b_memory.ENSG00000105866	eczema	outcome	exposure	Wald ratio	1	0.0116231	0.0335136	0.728729
b_memory.ENSG00000105939	eczema	outcome	exposure	Wald ratio	1	-0.0188473	0.0192028	0.326353
b_memory.ENSG00000106153	eczema	outcome	exposure	MR Egger	4	-0.0803426	0.138157	0.619693
b_memory.ENSG00000106153	eczema	outcome	exposure	Weighted median	4	0.0409684	0.0141053	0.00367882
b_memory.ENSG00000106153	eczema	outcome	exposure	Inverse variance weighted	4	0.0445389	0.0114341	9.80938e-05
b_memory.ENSG00000106153	eczema	outcome	exposure	Simple mode	4	0.0450023	0.0189421	0.0979906
b_memory.ENSG00000106153	eczema	outcome	exposure	Weighted mode	4	0.040154	0.014789	0.0728477
b_memory.ENSG00000106635	eczema	outcome	exposure	Wald ratio	1	0.00639929	0.0332755	0.847498
b_memory.ENSG00000106803	eczema	outcome	exposure	Inverse variance weighted	2	0.00614067	0.0182267	0.736189
b_memory.ENSG00000106829	eczema	outcome	exposure	Wald ratio	1	-0.0323087	0.0205712	0.116281
b_memory.ENSG00000107020	eczema	outcome	exposure	Wald ratio	1	0.00676961	0.0337128	0.840853
b_memory.ENSG00000107099	eczema	outcome	exposure	Wald ratio	1	-0.00274421	0.0214272	0.898093
b_memory.ENSG00000107902	eczema	outcome	exposure	Inverse variance weighted	2	-0.011237	0.0207448	0.588043
b_memory.ENSG00000108107	eczema	outcome	exposure	MR Egger	5	0.00231888	0.0138578	0.877751
b_memory.ENSG00000108107	eczema	outcome	exposure	Weighted median	5	0.00130145	0.00709188	0.854396
b_memory.ENSG00000108107	eczema	outcome	exposure	Inverse variance weighted	5	0.000604271	0.00667542	0.927873
b_memory.ENSG00000108107	eczema	outcome	exposure	Simple mode	5	-0.00369789	0.0136522	0.799899
b_memory.ENSG00000108107	eczema	outcome	exposure	Weighted mode	5	0.00155526	0.00735408	0.842849
b_memory.ENSG00000108219	eczema	outcome	exposure	Wald ratio	1	0.0402658	0.032156	0.210496
b_memory.ENSG00000108405	eczema	outcome	exposure	Wald ratio	1	0.0232072	0.0343937	0.499833
b_memory.ENSG00000108654	eczema	outcome	exposure	Wald ratio	1	0.0298522	0.0280704	0.287567
b_memory.ENSG00000109046	eczema	outcome	exposure	Inverse variance weighted	2	-0.00968773	0.0286866	0.735582
b_memory.ENSG00000109079	eczema	outcome	exposure	Wald ratio	1	-0.0172834	0.0313304	0.58119
b_memory.ENSG00000109323	eczema	outcome	exposure	Inverse variance weighted	2	0.0533417	0.0198889	0.00731864
b_memory.ENSG00000109606	eczema	outcome	exposure	Wald ratio	1	0.00105188	0.0317357	0.973559
b_memory.ENSG00000109861	eczema	outcome	exposure	Wald ratio	1	0.0413976	0.033809	0.22078
b_memory.ENSG00000109920	eczema	outcome	exposure	MR Egger	4	-0.0150923	0.0762495	0.861391
b_memory.ENSG00000109920	eczema	outcome	exposure	Weighted median	4	0.00796951	0.0180241	0.658374
b_memory.ENSG00000109920	eczema	outcome	exposure	Inverse variance weighted	4	0.00753753	0.0154651	0.625982
b_memory.ENSG00000109920	eczema	outcome	exposure	Simple mode	4	0.0135379	0.0254459	0.631587
b_memory.ENSG00000109920	eczema	outcome	exposure	Weighted mode	4	0.000306788	0.0211276	0.989326
b_memory.ENSG00000110455	eczema	outcome	exposure	Wald ratio	1	-0.00635259	0.0254387	0.802803
b_memory.ENSG00000110628	eczema	outcome	exposure	Wald ratio	1	0.0377078	0.0323383	0.243598
b_memory.ENSG00000110651	eczema	outcome	exposure	Wald ratio	1	-0.010605	0.035423	0.764648
b_memory.ENSG00000110880	eczema	outcome	exposure	Wald ratio	1	0.00783378	0.0212758	0.712723
b_memory.ENSG00000110987	eczema	outcome	exposure	Wald ratio	1	-0.0234524	0.0327492	0.473916
b_memory.ENSG00000111011	eczema	outcome	exposure	Wald ratio	1	-0.0415611	0.0214717	0.0529142
b_memory.ENSG00000111229	eczema	outcome	exposure	Wald ratio	1	-0.0653624	0.0364458	0.0729067
b_memory.ENSG00000111666	eczema	outcome	exposure	Wald ratio	1	0.0272567	0.0231989	0.24003
b_memory.ENSG00000111671	eczema	outcome	exposure	Wald ratio	1	-0.0389532	0.0265435	0.142233
b_memory.ENSG00000111696	eczema	outcome	exposure	Wald ratio	1	-0.00556673	0.0294585	0.850117
b_memory.ENSG00000111817	eczema	outcome	exposure	Wald ratio	1	-0.00464672	0.0347204	0.893535
b_memory.ENSG00000111880	eczema	outcome	exposure	Wald ratio	1	-0.0494285	0.0168314	0.00331736
b_memory.ENSG00000111912	eczema	outcome	exposure	Wald ratio	1	0.0430174	0.0200879	0.032237
b_memory.ENSG00000112137	eczema	outcome	exposure	Wald ratio	1	0.0335397	0.029303	0.252382
b_memory.ENSG00000112139	eczema	outcome	exposure	Inverse variance weighted	2	0.0178037	0.0132278	0.178325
b_memory.ENSG00000112149	eczema	outcome	exposure	Wald ratio	1	-0.0122451	0.0307406	0.690382
b_memory.ENSG00000112182	eczema	outcome	exposure	Wald ratio	1	0.0217996	0.0317451	0.492267
b_memory.ENSG00000112297	eczema	outcome	exposure	Wald ratio	1	-0.0183697	0.0320625	0.56669
b_memory.ENSG00000112306	eczema	outcome	exposure	Inverse variance weighted	2	-0.0170868	0.0175249	0.32956
b_memory.ENSG00000112309	eczema	outcome	exposure	Wald ratio	1	-0.0272068	0.0330494	0.410386
b_memory.ENSG00000112486	eczema	outcome	exposure	Wald ratio	1	-0.025127	0.0296273	0.396381
b_memory.ENSG00000112773	eczema	outcome	exposure	Inverse variance weighted	2	-0.0275424	0.0209385	0.188376
b_memory.ENSG00000112799	eczema	outcome	exposure	MR Egger	5	-0.00866727	0.0156377	0.618042
b_memory.ENSG00000112799	eczema	outcome	exposure	Weighted median	5	-0.00648725	0.00867707	0.454682
b_memory.ENSG00000112799	eczema	outcome	exposure	Inverse variance weighted	5	-0.00550928	0.00770506	0.474596
b_memory.ENSG00000112799	eczema	outcome	exposure	Simple mode	5	-0.0150696	0.0142872	0.351027
b_memory.ENSG00000112799	eczema	outcome	exposure	Weighted mode	5	-0.00678911	0.00900173	0.492696
b_memory.ENSG00000112812	eczema	outcome	exposure	Wald ratio	1	0.0206255	0.0272344	0.448851
b_memory.ENSG00000112941	eczema	outcome	exposure	Wald ratio	1	0.0248195	0.0308339	0.420853
b_memory.ENSG00000112977	eczema	outcome	exposure	Wald ratio	1	0.0246994	0.0332559	0.457659
b_memory.ENSG00000113522	eczema	outcome	exposure	Wald ratio	1	-0.00647351	0.0317286	0.838332
b_memory.ENSG00000113719	eczema	outcome	exposure	Wald ratio	1	-0.0442637	0.0361736	0.221086
b_memory.ENSG00000114021	eczema	outcome	exposure	Wald ratio	1	0.0370635	0.0318881	0.245114
b_memory.ENSG00000114503	eczema	outcome	exposure	Wald ratio	1	-0.00618986	0.0340504	0.855751
b_memory.ENSG00000114648	eczema	outcome	exposure	Wald ratio	1	0.0753649	0.0285559	0.00831002
b_memory.ENSG00000115138	eczema	outcome	exposure	Wald ratio	1	-0.0340599	0.0322268	0.290565
b_memory.ENSG00000115355	eczema	outcome	exposure	Wald ratio	1	-0.0599322	0.0325697	0.0657504
b_memory.ENSG00000115649	eczema	outcome	exposure	Wald ratio	1	-0.00255286	0.0293694	0.930733
b_memory.ENSG00000115687	eczema	outcome	exposure	Wald ratio	1	-0.0534745	0.0331242	0.106449
b_memory.ENSG00000115825	eczema	outcome	exposure	Wald ratio	1	0.0157509	0.0229055	0.491677
b_memory.ENSG00000115866	eczema	outcome	exposure	Wald ratio	1	0.0313071	0.0282853	0.268365
b_memory.ENSG00000115919	eczema	outcome	exposure	Inverse variance weighted	2	0.0346784	0.0561625	0.536928
b_memory.ENSG00000115956	eczema	outcome	exposure	Wald ratio	1	-0.00146998	0.0316152	0.962915
b_memory.ENSG00000116288	eczema	outcome	exposure	Wald ratio	1	0.0118424	0.0331418	0.720848
b_memory.ENSG00000116525	eczema	outcome	exposure	Wald ratio	1	0.00667529	0.0302303	0.825237
b_memory.ENSG00000116830	eczema	outcome	exposure	Wald ratio	1	-0.00313042	0.0348776	0.928482
b_memory.ENSG00000117318	eczema	outcome	exposure	Wald ratio	1	-0.0256711	0.0323166	0.426984
b_memory.ENSG00000117791	eczema	outcome	exposure	Inverse variance weighted	2	0.018609	0.0372315	0.617203
b_memory.ENSG00000118181	eczema	outcome	exposure	Wald ratio	1	0.0102348	0.0133171	0.442162
b_memory.ENSG00000118640	eczema	outcome	exposure	Wald ratio	1	0.00374692	0.0323606	0.907822
b_memory.ENSG00000118705	eczema	outcome	exposure	Wald ratio	1	-0.0465501	0.0416466	0.263678
b_memory.ENSG00000119431	eczema	outcome	exposure	Wald ratio	1	-0.019061	0.0264586	0.471274
b_memory.ENSG00000119523	eczema	outcome	exposure	Wald ratio	1	0.00171822	0.028575	0.952052
b_memory.ENSG00000119655	eczema	outcome	exposure	Inverse variance weighted	2	-0.0120644	0.0222476	0.587627
b_memory.ENSG00000119943	eczema	outcome	exposure	Wald ratio	1	0.0775201	0.0365161	0.0337621
b_memory.ENSG00000120055	eczema	outcome	exposure	Wald ratio	1	0.0266801	0.0305605	0.38265
b_memory.ENSG00000120458	eczema	outcome	exposure	Wald ratio	1	0.0194918	0.0269324	0.469231
b_memory.ENSG00000120616	eczema	outcome	exposure	Wald ratio	1	0.0748628	0.0293948	0.0108715
b_memory.ENSG00000120675	eczema	outcome	exposure	Wald ratio	1	-0.0123252	0.0135654	0.363572
b_memory.ENSG00000120798	eczema	outcome	exposure	Wald ratio	1	0.0284722	0.034685	0.411715
b_memory.ENSG00000121410	eczema	outcome	exposure	Wald ratio	1	-0.0152749	0.0301736	0.612691
b_memory.ENSG00000121413	eczema	outcome	exposure	Wald ratio	1	-0.015449	0.0311742	0.620198
b_memory.ENSG00000121716	eczema	outcome	exposure	Inverse variance weighted	2	0.0101188	0.0270084	0.707919
b_memory.ENSG00000121895	eczema	outcome	exposure	MR Egger	4	0.000195508	0.0175607	0.992128
b_memory.ENSG00000121895	eczema	outcome	exposure	Weighted median	4	-0.0112949	0.00902926	0.210963
b_memory.ENSG00000121895	eczema	outcome	exposure	Inverse variance weighted	4	-0.012594	0.0081268	0.121215
b_memory.ENSG00000121895	eczema	outcome	exposure	Simple mode	4	-0.0158625	0.0138598	0.335454
b_memory.ENSG00000121895	eczema	outcome	exposure	Weighted mode	4	-0.009287	0.00930145	0.391645
b_memory.ENSG00000122188	eczema	outcome	exposure	Wald ratio	1	-0.00681817	0.0220548	0.75721
b_memory.ENSG00000122335	eczema	outcome	exposure	Wald ratio	1	0.0069294	0.0202939	0.732763
b_memory.ENSG00000122674	eczema	outcome	exposure	Wald ratio	1	-0.00951293	0.0207748	0.647019
b_memory.ENSG00000122678	eczema	outcome	exposure	Wald ratio	1	-0.0045329	0.0200934	0.821519
b_memory.ENSG00000123179	eczema	outcome	exposure	Inverse variance weighted	2	-0.0021142	0.0278721	0.939536
b_memory.ENSG00000123219	eczema	outcome	exposure	Inverse variance weighted	2	-0.0100733	0.0183898	0.583853
b_memory.ENSG00000123240	eczema	outcome	exposure	Wald ratio	1	0.00311159	0.0188418	0.868831
b_memory.ENSG00000123600	eczema	outcome	exposure	MR Egger	4	-0.000539157	0.0312708	0.987809
b_memory.ENSG00000123600	eczema	outcome	exposure	Weighted median	4	-0.00852812	0.0119449	0.475254
b_memory.ENSG00000123600	eczema	outcome	exposure	Inverse variance weighted	4	-0.0177086	0.0101601	0.0813409
b_memory.ENSG00000123600	eczema	outcome	exposure	Simple mode	4	-0.0115007	0.020212	0.609166
b_memory.ENSG00000123600	eczema	outcome	exposure	Weighted mode	4	-0.00872751	0.0127094	0.54159
b_memory.ENSG00000124243	eczema	outcome	exposure	Wald ratio	1	0.0329521	0.0252154	0.191272
b_memory.ENSG00000124357	eczema	outcome	exposure	Wald ratio	1	0.0173644	0.0255903	0.497421
b_memory.ENSG00000124406	eczema	outcome	exposure	Wald ratio	1	-0.00206923	0.0247241	0.933301
b_memory.ENSG00000124570	eczema	outcome	exposure	Inverse variance weighted	2	0.0084362	0.0215098	0.694908
b_memory.ENSG00000124587	eczema	outcome	exposure	Wald ratio	1	0.0160351	0.030115	0.594407
b_memory.ENSG00000124588	eczema	outcome	exposure	MR Egger	3	-0.431293	0.813933	0.689793
b_memory.ENSG00000124588	eczema	outcome	exposure	Weighted median	3	0.00844794	0.0172242	0.623803
b_memory.ENSG00000124588	eczema	outcome	exposure	Inverse variance weighted	3	0.0080135	0.0155547	0.606427
b_memory.ENSG00000124588	eczema	outcome	exposure	Simple mode	3	0.0163125	0.0197557	0.495784
b_memory.ENSG00000124588	eczema	outcome	exposure	Weighted mode	3	0.00119883	0.0197042	0.957019
b_memory.ENSG00000124614	eczema	outcome	exposure	MR Egger	7	-0.00230905	0.0133503	0.869468
b_memory.ENSG00000124614	eczema	outcome	exposure	Weighted median	7	-0.00559035	0.00904905	0.536718
b_memory.ENSG00000124614	eczema	outcome	exposure	Inverse variance weighted	7	-0.00710639	0.00750505	0.343699
b_memory.ENSG00000124614	eczema	outcome	exposure	Simple mode	7	-0.00787022	0.0143361	0.602833
b_memory.ENSG00000124614	eczema	outcome	exposure	Weighted mode	7	-0.00546312	0.00958465	0.589377
b_memory.ENSG00000124635	eczema	outcome	exposure	MR Egger	3	-0.0440192	0.0888313	0.70711
b_memory.ENSG00000124635	eczema	outcome	exposure	Weighted median	3	0.0135406	0.0234152	0.563072
b_memory.ENSG00000124635	eczema	outcome	exposure	Inverse variance weighted	3	0.00744411	0.0205443	0.717095
b_memory.ENSG00000124635	eczema	outcome	exposure	Simple mode	3	0.0209922	0.0297264	0.553255
b_memory.ENSG00000124635	eczema	outcome	exposure	Weighted mode	3	0.0212472	0.029246	0.543056
b_memory.ENSG00000125534	eczema	outcome	exposure	Wald ratio	1	-0.00676261	0.0128648	0.59912
b_memory.ENSG00000125637	eczema	outcome	exposure	Wald ratio	1	0.0350403	0.0292308	0.230627
b_memory.ENSG00000125743	eczema	outcome	exposure	Wald ratio	1	-0.0259364	0.0165734	0.117598
b_memory.ENSG00000125877	eczema	outcome	exposure	Wald ratio	1	-0.0103721	0.0350292	0.767155
b_memory.ENSG00000126246	eczema	outcome	exposure	Inverse variance weighted	2	0.0252661	0.0461054	0.583686
b_memory.ENSG00000126267	eczema	outcome	exposure	Wald ratio	1	0.0568515	0.0232798	0.0146024
b_memory.ENSG00000126432	eczema	outcome	exposure	Wald ratio	1	0.0273688	0.0310653	0.378313
b_memory.ENSG00000126804	eczema	outcome	exposure	Wald ratio	1	-0.0346946	0.0310044	0.263131
b_memory.ENSG00000126860	eczema	outcome	exposure	Wald ratio	1	-0.0293473	0.0205944	0.154153
b_memory.ENSG00000127399	eczema	outcome	exposure	Wald ratio	1	-0.00944341	0.0297621	0.751019
b_memory.ENSG00000127528	eczema	outcome	exposure	Wald ratio	1	0.0843308	0.0432476	0.0511817
b_memory.ENSG00000127663	eczema	outcome	exposure	Wald ratio	1	-2.46259e-05	0.0231278	0.99915
b_memory.ENSG00000128039	eczema	outcome	exposure	Wald ratio	1	-0.0181124	0.0309167	0.557979
b_memory.ENSG00000128218	eczema	outcome	exposure	Wald ratio	1	-0.000746935	0.0273697	0.978228
b_memory.ENSG00000128245	eczema	outcome	exposure	Wald ratio	1	-0.028439	0.029907	0.341648
b_memory.ENSG00000128534	eczema	outcome	exposure	Wald ratio	1	0.0799082	0.0250778	0.00144049
b_memory.ENSG00000128891	eczema	outcome	exposure	Wald ratio	1	-0.0173271	0.0345457	0.61597
b_memory.ENSG00000129003	eczema	outcome	exposure	Wald ratio	1	0.0463011	0.0315207	0.141857
b_memory.ENSG00000129667	eczema	outcome	exposure	Wald ratio	1	0.0021179	0.0288126	0.941403
b_memory.ENSG00000130312	eczema	outcome	exposure	Wald ratio	1	0.0659511	0.0324931	0.0423876
b_memory.ENSG00000130313	eczema	outcome	exposure	Wald ratio	1	-0.0471439	0.028225	0.0948619
b_memory.ENSG00000130332	eczema	outcome	exposure	Wald ratio	1	0.0133974	0.0210273	0.524031
b_memory.ENSG00000130414	eczema	outcome	exposure	Wald ratio	1	0.0222769	0.0259252	0.390188
b_memory.ENSG00000130511	eczema	outcome	exposure	Wald ratio	1	0.104029	0.0301886	0.000568991
b_memory.ENSG00000130589	eczema	outcome	exposure	Wald ratio	1	-0.0329922	0.0324498	0.309289
b_memory.ENSG00000131042	eczema	outcome	exposure	Wald ratio	1	0.00675113	0.0300729	0.822374
b_memory.ENSG00000131378	eczema	outcome	exposure	Wald ratio	1	-0.0336972	0.0353448	0.340396
b_memory.ENSG00000131634	eczema	outcome	exposure	Wald ratio	1	-0.0454488	0.0329295	0.167529
b_memory.ENSG00000131966	eczema	outcome	exposure	Wald ratio	1	0.0199999	0.0330994	0.545686
b_memory.ENSG00000132185	eczema	outcome	exposure	Inverse variance weighted	2	-0.0104168	0.0220959	0.637328
b_memory.ENSG00000132199	eczema	outcome	exposure	Wald ratio	1	-0.00461193	0.0248029	0.852489
b_memory.ENSG00000132388	eczema	outcome	exposure	Wald ratio	1	0.00536984	0.0329287	0.87046
b_memory.ENSG00000132436	eczema	outcome	exposure	Wald ratio	1	-0.00322879	0.0229589	0.888159
b_memory.ENSG00000132507	eczema	outcome	exposure	MR Egger	9	-0.00493196	0.0118571	0.689901
b_memory.ENSG00000132507	eczema	outcome	exposure	Weighted median	9	-0.0115672	0.00610038	0.0579408
b_memory.ENSG00000132507	eczema	outcome	exposure	Inverse variance weighted	9	-0.0134182	0.00513805	0.00901338
b_memory.ENSG00000132507	eczema	outcome	exposure	Simple mode	9	-0.0113043	0.0109804	0.333364
b_memory.ENSG00000132507	eczema	outcome	exposure	Weighted mode	9	-0.0108737	0.00634107	0.124724
b_memory.ENSG00000132704	eczema	outcome	exposure	Wald ratio	1	0.0310382	0.0307308	0.312494
b_memory.ENSG00000132842	eczema	outcome	exposure	Wald ratio	1	0.0770657	0.0321717	0.0166
b_memory.ENSG00000133106	eczema	outcome	exposure	Inverse variance weighted	2	0.0153553	0.0176553	0.384451
b_memory.ENSG00000133313	eczema	outcome	exposure	Wald ratio	1	0.00318327	0.0246674	0.89732
b_memory.ENSG00000133392	eczema	outcome	exposure	Wald ratio	1	0.0312444	0.023836	0.189922
b_memory.ENSG00000133424	eczema	outcome	exposure	Wald ratio	1	-0.0106782	0.0267999	0.690306
b_memory.ENSG00000133818	eczema	outcome	exposure	Wald ratio	1	-0.0350536	0.0269942	0.194095
b_memory.ENSG00000134046	eczema	outcome	exposure	Wald ratio	1	-0.00403606	0.0309552	0.896263
b_memory.ENSG00000134202	eczema	outcome	exposure	Wald ratio	1	0.00522171	0.0119753	0.662807
b_memory.ENSG00000134215	eczema	outcome	exposure	Wald ratio	1	-0.00845734	0.0368329	0.818392
b_memory.ENSG00000134324	eczema	outcome	exposure	Wald ratio	1	-0.0312361	0.0278825	0.262596
b_memory.ENSG00000134759	eczema	outcome	exposure	Wald ratio	1	0.0241203	0.0239946	0.314782
b_memory.ENSG00000134779	eczema	outcome	exposure	Wald ratio	1	0.0468646	0.0251633	0.062544
b_memory.ENSG00000134809	eczema	outcome	exposure	MR Egger	4	-0.0319015	0.0217871	0.280713
b_memory.ENSG00000134809	eczema	outcome	exposure	Weighted median	4	-0.0107539	0.0101267	0.288264
b_memory.ENSG00000134809	eczema	outcome	exposure	Inverse variance weighted	4	-0.00888021	0.00907761	0.327949
b_memory.ENSG00000134809	eczema	outcome	exposure	Simple mode	4	-0.0117217	0.0148152	0.486613
b_memory.ENSG00000134809	eczema	outcome	exposure	Weighted mode	4	-0.0112965	0.0108605	0.374734
b_memory.ENSG00000134825	eczema	outcome	exposure	Wald ratio	1	0.0810777	0.0213209	0.000143111
b_memory.ENSG00000134884	eczema	outcome	exposure	Wald ratio	1	0.00113798	0.0320957	0.971716
b_memory.ENSG00000134996	eczema	outcome	exposure	Inverse variance weighted	2	0.00708507	0.0130328	0.586692
b_memory.ENSG00000135048	eczema	outcome	exposure	Wald ratio	1	0.0298211	0.0313821	0.341982
b_memory.ENSG00000135314	eczema	outcome	exposure	Wald ratio	1	0.0212417	0.0151949	0.162129
b_memory.ENSG00000135318	eczema	outcome	exposure	Inverse variance weighted	2	0.0113538	0.0158396	0.4735
b_memory.ENSG00000135541	eczema	outcome	exposure	Wald ratio	1	-0.0693873	0.0155845	8.49417e-06
b_memory.ENSG00000135698	eczema	outcome	exposure	Wald ratio	1	0.0238548	0.0262537	0.363547
b_memory.ENSG00000135899	eczema	outcome	exposure	Wald ratio	1	-0.0158782	0.0329775	0.630172
b_memory.ENSG00000135916	eczema	outcome	exposure	MR Egger	3	-0.0816845	0.0613376	0.410035
b_memory.ENSG00000135916	eczema	outcome	exposure	Weighted median	3	-0.0379289	0.0181287	0.0364202
b_memory.ENSG00000135916	eczema	outcome	exposure	Inverse variance weighted	3	-0.0329544	0.0154603	0.033044
b_memory.ENSG00000135916	eczema	outcome	exposure	Simple mode	3	-0.0427253	0.0228006	0.201806
b_memory.ENSG00000135916	eczema	outcome	exposure	Weighted mode	3	-0.0409475	0.0203969	0.182482
b_memory.ENSG00000135968	eczema	outcome	exposure	Wald ratio	1	-0.0623729	0.0220806	0.00473126
b_memory.ENSG00000136003	eczema	outcome	exposure	Wald ratio	1	0.0160578	0.0220362	0.466185
b_memory.ENSG00000136156	eczema	outcome	exposure	Wald ratio	1	0.00567245	0.01958	0.772041
b_memory.ENSG00000136240	eczema	outcome	exposure	Wald ratio	1	0.0840463	0.0185539	5.90273e-06
b_memory.ENSG00000136573	eczema	outcome	exposure	MR Egger	10	0.0177076	0.0205116	0.413105
b_memory.ENSG00000136573	eczema	outcome	exposure	Weighted median	10	-0.0162686	0.0101748	0.109838
b_memory.ENSG00000136573	eczema	outcome	exposure	Inverse variance weighted	10	-0.0154616	0.00762463	0.0425757
b_memory.ENSG00000136573	eczema	outcome	exposure	Simple mode	10	-0.0244878	0.0182499	0.212529
b_memory.ENSG00000136573	eczema	outcome	exposure	Weighted mode	10	0.00240564	0.0111672	0.834243
b_memory.ENSG00000136717	eczema	outcome	exposure	Wald ratio	1	0.0272661	0.0305743	0.3725
b_memory.ENSG00000136732	eczema	outcome	exposure	Wald ratio	1	0.0212713	0.0212519	0.316868
b_memory.ENSG00000136758	eczema	outcome	exposure	Wald ratio	1	-0.0434702	0.0288077	0.131304
b_memory.ENSG00000136819	eczema	outcome	exposure	Wald ratio	1	0.0412131	0.0309352	0.182781
b_memory.ENSG00000136932	eczema	outcome	exposure	Wald ratio	1	-0.017529	0.0279484	0.530535
b_memory.ENSG00000137106	eczema	outcome	exposure	Wald ratio	1	0.00605636	0.0167966	0.71842
b_memory.ENSG00000137154	eczema	outcome	exposure	MR Egger	3	-8.05424e-05	0.0452256	0.998866
b_memory.ENSG00000137154	eczema	outcome	exposure	Weighted median	3	-0.00890142	0.012712	0.48378
b_memory.ENSG00000137154	eczema	outcome	exposure	Inverse variance weighted	3	-0.000877685	0.0162626	0.956959
b_memory.ENSG00000137154	eczema	outcome	exposure	Simple mode	3	-0.0136727	0.0184581	0.53601
b_memory.ENSG00000137154	eczema	outcome	exposure	Weighted mode	3	-0.0103917	0.0144969	0.547893
b_memory.ENSG00000137331	eczema	outcome	exposure	MR Egger	3	-0.508117	0.713526	0.60605
b_memory.ENSG00000137331	eczema	outcome	exposure	Weighted median	3	-0.0981505	0.0267395	0.000241964
b_memory.ENSG00000137331	eczema	outcome	exposure	Inverse variance weighted	3	-0.0783622	0.0329881	0.0175269
b_memory.ENSG00000137331	eczema	outcome	exposure	Simple mode	3	-0.103468	0.0354687	0.100165
b_memory.ENSG00000137331	eczema	outcome	exposure	Weighted mode	3	-0.103863	0.0313926	0.0804804
b_memory.ENSG00000137393	eczema	outcome	exposure	Wald ratio	1	0.00990425	0.0294177	0.736361
b_memory.ENSG00000137876	eczema	outcome	exposure	Wald ratio	1	-0.0218884	0.0363823	0.547427
b_memory.ENSG00000138185	eczema	outcome	exposure	Wald ratio	1	0.0266541	0.0291685	0.360822
b_memory.ENSG00000138326	eczema	outcome	exposure	Wald ratio	1	-0.0523521	0.0251484	0.0373674
b_memory.ENSG00000138639	eczema	outcome	exposure	Inverse variance weighted	2	0.00177707	0.0114564	0.87673
b_memory.ENSG00000138757	eczema	outcome	exposure	Wald ratio	1	0.034109	0.0260157	0.189826
b_memory.ENSG00000138785	eczema	outcome	exposure	Wald ratio	1	-0.0110959	0.0313524	0.723408
b_memory.ENSG00000139192	eczema	outcome	exposure	Wald ratio	1	0.129006	0.0276932	3.18682e-06
b_memory.ENSG00000139433	eczema	outcome	exposure	Wald ratio	1	-0.00556402	0.0238434	0.815484
b_memory.ENSG00000139746	eczema	outcome	exposure	Wald ratio	1	-0.00899623	0.0258286	0.727611
b_memory.ENSG00000140105	eczema	outcome	exposure	MR Egger	3	0.00454157	0.024413	0.882908
b_memory.ENSG00000140105	eczema	outcome	exposure	Weighted median	3	-0.00813562	0.0123735	0.510856
b_memory.ENSG00000140105	eczema	outcome	exposure	Inverse variance weighted	3	-0.0111176	0.0115378	0.33526
b_memory.ENSG00000140105	eczema	outcome	exposure	Simple mode	3	-0.00920441	0.018127	0.662072
b_memory.ENSG00000140105	eczema	outcome	exposure	Weighted mode	3	-0.007226	0.0126124	0.624522
b_memory.ENSG00000140368	eczema	outcome	exposure	Inverse variance weighted	2	-0.0161926	0.0189571	0.393009
b_memory.ENSG00000140379	eczema	outcome	exposure	Inverse variance weighted	2	-0.0136804	0.0134282	0.308307
b_memory.ENSG00000140391	eczema	outcome	exposure	MR Egger	4	-0.0255652	0.0618168	0.719322
b_memory.ENSG00000140391	eczema	outcome	exposure	Weighted median	4	-0.00429162	0.0121199	0.723266
b_memory.ENSG00000140391	eczema	outcome	exposure	Inverse variance weighted	4	-0.000681583	0.0122674	0.955692
b_memory.ENSG00000140391	eczema	outcome	exposure	Simple mode	4	-0.0142212	0.0176991	0.480454
b_memory.ENSG00000140391	eczema	outcome	exposure	Weighted mode	4	-0.00397613	0.0136917	0.790424
b_memory.ENSG00000140988	eczema	outcome	exposure	Wald ratio	1	-0.0125272	0.012029	0.297682
b_memory.ENSG00000140995	eczema	outcome	exposure	Wald ratio	1	-0.00804859	0.0283339	0.776363
b_memory.ENSG00000141219	eczema	outcome	exposure	Wald ratio	1	-0.00779428	0.028743	0.786259
b_memory.ENSG00000141295	eczema	outcome	exposure	Wald ratio	1	-0.0773134	0.0346243	0.025554
b_memory.ENSG00000141503	eczema	outcome	exposure	Wald ratio	1	0.0421934	0.0315153	0.180629
b_memory.ENSG00000141522	eczema	outcome	exposure	Wald ratio	1	0.0165451	0.0318526	0.603464
b_memory.ENSG00000141698	eczema	outcome	exposure	Wald ratio	1	0.0081365	0.0187935	0.665056
b_memory.ENSG00000141759	eczema	outcome	exposure	Wald ratio	1	-0.0375454	0.0369667	0.309794
b_memory.ENSG00000141933	eczema	outcome	exposure	Wald ratio	1	0.0123927	0.038142	0.74525
b_memory.ENSG00000141956	eczema	outcome	exposure	Wald ratio	1	0.0159442	0.0341206	0.640293
b_memory.ENSG00000142102	eczema	outcome	exposure	Wald ratio	1	0.0249993	0.0338026	0.459562
b_memory.ENSG00000142188	eczema	outcome	exposure	Wald ratio	1	-0.00624049	0.0251549	0.804071
b_memory.ENSG00000142534	eczema	outcome	exposure	Wald ratio	1	-0.0385404	0.018697	0.0392729
b_memory.ENSG00000142556	eczema	outcome	exposure	Wald ratio	1	-0.0170488	0.0306298	0.577795
b_memory.ENSG00000142669	eczema	outcome	exposure	Wald ratio	1	0.0352017	0.0193066	0.0682575
b_memory.ENSG00000142676	eczema	outcome	exposure	MR Egger	3	0.0291959	0.0484349	0.654655
b_memory.ENSG00000142676	eczema	outcome	exposure	Weighted median	3	-0.0311176	0.0173292	0.0725457
b_memory.ENSG00000142676	eczema	outcome	exposure	Inverse variance weighted	3	-0.035404	0.0154651	0.0220629
b_memory.ENSG00000142676	eczema	outcome	exposure	Simple mode	3	-0.0390122	0.0255578	0.266443
b_memory.ENSG00000142676	eczema	outcome	exposure	Weighted mode	3	-0.0228654	0.018449	0.340908
b_memory.ENSG00000142684	eczema	outcome	exposure	Wald ratio	1	0.0751905	0.032534	0.0208255
b_memory.ENSG00000142856	eczema	outcome	exposure	Wald ratio	1	-0.0214003	0.0217804	0.32583
b_memory.ENSG00000142937	eczema	outcome	exposure	MR Egger	6	0.0224838	0.0175173	0.268622
b_memory.ENSG00000142937	eczema	outcome	exposure	Weighted median	6	0.0250881	0.00832937	0.00259533
b_memory.ENSG00000142937	eczema	outcome	exposure	Inverse variance weighted	6	0.0255915	0.00919503	0.0053827
b_memory.ENSG00000142937	eczema	outcome	exposure	Simple mode	6	0.0383384	0.01669	0.0700264
b_memory.ENSG00000142937	eczema	outcome	exposure	Weighted mode	6	0.0246967	0.0083636	0.0317793
b_memory.ENSG00000143119	eczema	outcome	exposure	Inverse variance weighted	2	0.000338928	0.0214623	0.9874
b_memory.ENSG00000143164	eczema	outcome	exposure	Wald ratio	1	-0.00152014	0.0343668	0.964719
b_memory.ENSG00000143198	eczema	outcome	exposure	Inverse variance weighted	2	-0.00721921	0.0118869	0.543636
b_memory.ENSG00000143226	eczema	outcome	exposure	Inverse variance weighted	2	0.00912528	0.0225862	0.686197
b_memory.ENSG00000143297	eczema	outcome	exposure	MR Egger	3	-0.0505356	0.0435656	0.452932
b_memory.ENSG00000143297	eczema	outcome	exposure	Weighted median	3	0.0105609	0.012432	0.395606
b_memory.ENSG00000143297	eczema	outcome	exposure	Inverse variance weighted	3	0.0152502	0.0131545	0.246329
b_memory.ENSG00000143297	eczema	outcome	exposure	Simple mode	3	0.00200757	0.0172845	0.918146
b_memory.ENSG00000143297	eczema	outcome	exposure	Weighted mode	3	0.00685705	0.0143076	0.679042
b_memory.ENSG00000143333	eczema	outcome	exposure	Wald ratio	1	-0.0734864	0.0213331	0.00057167
b_memory.ENSG00000143575	eczema	outcome	exposure	Wald ratio	1	0.0396874	0.030719	0.196374
b_memory.ENSG00000143669	eczema	outcome	exposure	Inverse variance weighted	2	0.0021184	0.020602	0.918102
b_memory.ENSG00000143753	eczema	outcome	exposure	Wald ratio	1	-0.0445443	0.0230005	0.0527857
b_memory.ENSG00000143924	eczema	outcome	exposure	Wald ratio	1	0.0523054	0.0323855	0.106292
b_memory.ENSG00000144713	eczema	outcome	exposure	Wald ratio	1	0.0185326	0.0276864	0.503256
b_memory.ENSG00000144791	eczema	outcome	exposure	MR Egger	5	-0.00509823	0.02542	0.85387
b_memory.ENSG00000144791	eczema	outcome	exposure	Weighted median	5	-0.010608	0.0108981	0.330364
b_memory.ENSG00000144791	eczema	outcome	exposure	Inverse variance weighted	5	-0.00992584	0.00980651	0.311458
b_memory.ENSG00000144791	eczema	outcome	exposure	Simple mode	5	-0.0297083	0.0184758	0.183124
b_memory.ENSG00000144791	eczema	outcome	exposure	Weighted mode	5	-0.00852018	0.012323	0.527346
b_memory.ENSG00000144895	eczema	outcome	exposure	Wald ratio	1	-0.0411776	0.0306437	0.179028
b_memory.ENSG00000145088	eczema	outcome	exposure	MR Egger	6	0.00565054	0.0315089	0.866395
b_memory.ENSG00000145088	eczema	outcome	exposure	Weighted median	6	0.000818943	0.00826577	0.921078
b_memory.ENSG00000145088	eczema	outcome	exposure	Inverse variance weighted	6	0.00398946	0.0114239	0.726923
b_memory.ENSG00000145088	eczema	outcome	exposure	Simple mode	6	-0.0145464	0.0182473	0.461508
b_memory.ENSG00000145088	eczema	outcome	exposure	Weighted mode	6	-0.000353462	0.00948657	0.97172
b_memory.ENSG00000145390	eczema	outcome	exposure	Wald ratio	1	0.0145833	0.018048	0.419074
b_memory.ENSG00000145425	eczema	outcome	exposure	Inverse variance weighted	2	-0.013566	0.0112271	0.22692
b_memory.ENSG00000145703	eczema	outcome	exposure	Wald ratio	1	0.0572104	0.029802	0.0548983
b_memory.ENSG00000145736	eczema	outcome	exposure	Wald ratio	1	-0.00769508	0.0242258	0.750758
b_memory.ENSG00000145741	eczema	outcome	exposure	Wald ratio	1	-0.0360033	0.028747	0.210416
b_memory.ENSG00000145743	eczema	outcome	exposure	Wald ratio	1	-0.0379319	0.0342103	0.267521
b_memory.ENSG00000146066	eczema	outcome	exposure	Wald ratio	1	0.0133488	0.0145956	0.360413
b_memory.ENSG00000146574	eczema	outcome	exposure	MR Egger	3	-0.139624	0.0515752	0.225261
b_memory.ENSG00000146574	eczema	outcome	exposure	Weighted median	3	0.0199521	0.0162264	0.218845
b_memory.ENSG00000146574	eczema	outcome	exposure	Inverse variance weighted	3	0.038122	0.0342026	0.265024
b_memory.ENSG00000146574	eczema	outcome	exposure	Simple mode	3	0.0294121	0.0317261	0.451762
b_memory.ENSG00000146574	eczema	outcome	exposure	Weighted mode	3	0.0139682	0.0160023	0.474766
b_memory.ENSG00000146707	eczema	outcome	exposure	Wald ratio	1	-0.0100869	0.029571	0.733024
b_memory.ENSG00000146834	eczema	outcome	exposure	Wald ratio	1	0.0368862	0.0305016	0.226539
b_memory.ENSG00000147421	eczema	outcome	exposure	MR Egger	3	0.0255451	0.0628091	0.754088
b_memory.ENSG00000147421	eczema	outcome	exposure	Weighted median	3	0.0168738	0.0116669	0.148095
b_memory.ENSG00000147421	eczema	outcome	exposure	Inverse variance weighted	3	0.01304	0.0156887	0.405877
b_memory.ENSG00000147421	eczema	outcome	exposure	Simple mode	3	0.0294409	0.0201752	0.281895
b_memory.ENSG00000147421	eczema	outcome	exposure	Weighted mode	3	0.0197393	0.0122871	0.249398
b_memory.ENSG00000147649	eczema	outcome	exposure	Wald ratio	1	0.00114396	0.0162329	0.943818
b_memory.ENSG00000147813	eczema	outcome	exposure	MR Egger	3	0.061523	0.0377678	0.3505
b_memory.ENSG00000147813	eczema	outcome	exposure	Weighted median	3	0.00513279	0.0150228	0.732602
b_memory.ENSG00000147813	eczema	outcome	exposure	Inverse variance weighted	3	0.00594218	0.0167421	0.722647
b_memory.ENSG00000147813	eczema	outcome	exposure	Simple mode	3	-0.0276703	0.0312681	0.469547
b_memory.ENSG00000147813	eczema	outcome	exposure	Weighted mode	3	0.0219881	0.0163884	0.31174
b_memory.ENSG00000148290	eczema	outcome	exposure	Inverse variance weighted	2	0.0160547	0.0213822	0.452748
b_memory.ENSG00000148834	eczema	outcome	exposure	Wald ratio	1	-0.0631258	0.0358321	0.0781185
b_memory.ENSG00000149273	eczema	outcome	exposure	Inverse variance weighted	2	0.0124341	0.0143359	0.385754
b_memory.ENSG00000149311	eczema	outcome	exposure	Wald ratio	1	0.0372629	0.0328469	0.25661
b_memory.ENSG00000149485	eczema	outcome	exposure	Wald ratio	1	-0.0343352	0.0141334	0.0151254
b_memory.ENSG00000149548	eczema	outcome	exposure	Wald ratio	1	0.0261745	0.0310316	0.398962
b_memory.ENSG00000149577	eczema	outcome	exposure	Wald ratio	1	-0.0610021	0.0291087	0.0361117
b_memory.ENSG00000149591	eczema	outcome	exposure	Wald ratio	1	-0.117391	0.0491352	0.0168879
b_memory.ENSG00000150625	eczema	outcome	exposure	Inverse variance weighted	2	0.011126	0.0178168	0.532319
b_memory.ENSG00000150977	eczema	outcome	exposure	Wald ratio	1	-0.190868	0.0461913	3.59447e-05
b_memory.ENSG00000151773	eczema	outcome	exposure	Wald ratio	1	0.00297455	0.0300795	0.921226
b_memory.ENSG00000152056	eczema	outcome	exposure	Wald ratio	1	-0.0380488	0.0224005	0.0894011
b_memory.ENSG00000152133	eczema	outcome	exposure	Wald ratio	1	0.0133195	0.0255619	0.602319
b_memory.ENSG00000152219	eczema	outcome	exposure	Inverse variance weighted	2	-0.016395	0.0177439	0.355498
b_memory.ENSG00000152495	eczema	outcome	exposure	Wald ratio	1	0.0111093	0.0278408	0.689871
b_memory.ENSG00000152689	eczema	outcome	exposure	Inverse variance weighted	2	0.0359121	0.018872	0.0570498
b_memory.ENSG00000153113	eczema	outcome	exposure	Wald ratio	1	0.0103414	0.0250962	0.680287
b_memory.ENSG00000153283	eczema	outcome	exposure	Wald ratio	1	0.0204044	0.0310374	0.510914
b_memory.ENSG00000153936	eczema	outcome	exposure	Wald ratio	1	-0.071066	0.0321864	0.0272478
b_memory.ENSG00000154229	eczema	outcome	exposure	Wald ratio	1	-0.00800601	0.0357716	0.822906
b_memory.ENSG00000154319	eczema	outcome	exposure	Inverse variance weighted	2	-0.0154561	0.0172947	0.371489
b_memory.ENSG00000154518	eczema	outcome	exposure	Wald ratio	1	0.035115	0.0252148	0.163731
b_memory.ENSG00000154589	eczema	outcome	exposure	Wald ratio	1	0.0139481	0.0243473	0.566725
b_memory.ENSG00000155465	eczema	outcome	exposure	Wald ratio	1	0.0654548	0.0298098	0.0281099
b_memory.ENSG00000155657	eczema	outcome	exposure	Wald ratio	1	-0.0175452	0.0337289	0.602935
b_memory.ENSG00000156171	eczema	outcome	exposure	MR Egger	3	-0.0525063	0.0410836	0.422683
b_memory.ENSG00000156171	eczema	outcome	exposure	Weighted median	3	-0.013027	0.0127933	0.30855
b_memory.ENSG00000156171	eczema	outcome	exposure	Inverse variance weighted	3	-0.0121639	0.0116766	0.297538
b_memory.ENSG00000156171	eczema	outcome	exposure	Simple mode	3	-0.000511922	0.0189636	0.980915
b_memory.ENSG00000156171	eczema	outcome	exposure	Weighted mode	3	-0.0191887	0.0140204	0.304568
b_memory.ENSG00000156261	eczema	outcome	exposure	MR Egger	3	0.00926246	0.0183843	0.702888
b_memory.ENSG00000156261	eczema	outcome	exposure	Weighted median	3	0.00204257	0.0108977	0.851322
b_memory.ENSG00000156261	eczema	outcome	exposure	Inverse variance weighted	3	0.000500563	0.0102067	0.960885
b_memory.ENSG00000156261	eczema	outcome	exposure	Simple mode	3	-0.00271549	0.0169541	0.887464
b_memory.ENSG00000156261	eczema	outcome	exposure	Weighted mode	3	0.00380704	0.0119491	0.78022
b_memory.ENSG00000157326	eczema	outcome	exposure	Wald ratio	1	-0.0232506	0.0346891	0.502693
b_memory.ENSG00000157992	eczema	outcome	exposure	Wald ratio	1	-0.0786043	0.0294401	0.00758565
b_memory.ENSG00000158691	eczema	outcome	exposure	Wald ratio	1	0.0121831	0.0382134	0.749866
b_memory.ENSG00000158715	eczema	outcome	exposure	Wald ratio	1	0.00617694	0.0375048	0.869182
b_memory.ENSG00000158717	eczema	outcome	exposure	Wald ratio	1	-0.0350281	0.0334184	0.294562
b_memory.ENSG00000158773	eczema	outcome	exposure	Wald ratio	1	-0.0491143	0.027666	0.0758546
b_memory.ENSG00000158985	eczema	outcome	exposure	Wald ratio	1	0.0580481	0.0334982	0.0831187
b_memory.ENSG00000159259	eczema	outcome	exposure	Wald ratio	1	0.0525724	0.013307	7.79089e-05
b_memory.ENSG00000160124	eczema	outcome	exposure	Inverse variance weighted	2	0.00310818	0.024439	0.898797
b_memory.ENSG00000160213	eczema	outcome	exposure	Inverse variance weighted	2	-0.00372595	0.0132235	0.778122
b_memory.ENSG00000160255	eczema	outcome	exposure	Wald ratio	1	0.00692932	0.011643	0.551744
b_memory.ENSG00000160284	eczema	outcome	exposure	Wald ratio	1	0.106155	0.0360793	0.00325819
b_memory.ENSG00000160305	eczema	outcome	exposure	Wald ratio	1	-0.0446154	0.0325439	0.170397
b_memory.ENSG00000160602	eczema	outcome	exposure	Wald ratio	1	-0.000521053	0.0317038	0.986887
b_memory.ENSG00000160856	eczema	outcome	exposure	Wald ratio	1	-0.0443343	0.0336286	0.187387
b_memory.ENSG00000160948	eczema	outcome	exposure	Wald ratio	1	-0.000489192	0.0306824	0.987279
b_memory.ENSG00000160991	eczema	outcome	exposure	Wald ratio	1	-0.0198248	0.0242281	0.413211
b_memory.ENSG00000161011	eczema	outcome	exposure	Wald ratio	1	0.013862	0.0220108	0.528838
b_memory.ENSG00000161013	eczema	outcome	exposure	Wald ratio	1	0.00363192	0.0347427	0.916743
b_memory.ENSG00000161016	eczema	outcome	exposure	MR Egger	11	-0.00173118	0.0105933	0.873797
b_memory.ENSG00000161016	eczema	outcome	exposure	Weighted median	11	-0.00138275	0.0055084	0.801794
b_memory.ENSG00000161016	eczema	outcome	exposure	Inverse variance weighted	11	-0.000618026	0.00449484	0.890638
b_memory.ENSG00000161016	eczema	outcome	exposure	Simple mode	11	-0.00516837	0.00946811	0.597121
b_memory.ENSG00000161016	eczema	outcome	exposure	Weighted mode	11	-0.0012067	0.00575179	0.83804
b_memory.ENSG00000161036	eczema	outcome	exposure	Wald ratio	1	0.0188794	0.0365357	0.605338
b_memory.ENSG00000161055	eczema	outcome	exposure	Wald ratio	1	0.0203264	0.0317024	0.521418
[truncated: 20,149 more rows]

## Sheet: Table S2
cell	gene	var_explained	m_snps_overlap	alpha	se(alpha)	p(alpha)	sigma_y	se(sigma_y)	p(sigma_y)	sigma_x	region	function_time
b_intermediate	ENSG00000002822	0.99	328	-0.0113305	0.0132864	0.393778	3.01761e-05	1.94527e-05	0.120841	0.0348089	7:1029867-3029867	0.113997
b_intermediate	ENSG00000003249	0.99	200	-0.00217854	0.0102335	0.831418	2.92104e-05	1.32634e-05	0.0276424	0.0459626	16:89074001-91074001	0.079628
b_intermediate	ENSG00000003402	0.99	214	-0.00526625	0.00865995	0.543111	9.85446e-06	1.25073e-05	0.430757	0.043856	2:201044232-203044232	0.0926981
b_intermediate	ENSG00000004534	0.99	122	-0.00837687	0.00884514	0.343609	4.79172e-06	8.64827e-06	0.579533	0.0302089	3:48971514-50971514	0.0642703
b_intermediate	ENSG00000005020	0.99	196	-0.00158517	0.00662595	0.810923	1.39223e-152	9.91015e-148	0.999989	0.0514761	7:25904330-27904330	0.269757
b_intermediate	ENSG00000005075	0.99	174	0.0104347	0.0228174	0.647446	3.38031e-05	2.40658e-05	0.160136	0.0178935	7:101110938-103110938	0.0877388
b_intermediate	ENSG00000006015	0.99	277	0.0103824	0.0099984	0.299082	3.08756e-06	1.64721e-05	0.851314	0.0389985	19:17699445-19699445	0.109842
b_intermediate	ENSG00000006282	0.99	305	0.00144108	0.00563421	0.798126	4.84471e-05	1.85333e-05	0.00894741	0.117875	17:47625928-49625928	0.0978889
b_intermediate	ENSG00000007129	0.99	215	0.0107782	0.00726493	0.137918	9.78869e-06	1.23315e-05	0.427314	0.0563096	19:41064462-43064462	0.0959516
b_intermediate	ENSG00000007312	0.99	115	-0.00983057	0.0102691	0.338418	5.92949e-06	1.03064e-05	0.565072	0.0285315	17:60980297-62980297	0.073446
b_intermediate	ENSG00000007944	0.99	240	-0.0146032	0.0133528	0.274109	2.09463e-05	2.04621e-05	0.305995	0.0347799	6:14880540-16880540	0.0971494
b_intermediate	ENSG00000008324	0.99	190	-0.00402464	0.0395117	0.918868	3.41096e-06	1.33225e-05	0.797928	0.00679	3:41708113-43708113	0.0893805
b_intermediate	ENSG00000009413	0.99	214	-0.00236258	0.00615786	0.701224	8.0051e-17		1	0.0525304	6:110638335-112916393	0.147035
b_intermediate	ENSG00000010278	0.99	360	0.0613021	0.0239623	0.0105193	2.59875e-152	1.44627e-147	0.999986	0.0188584	12:5321862-7321862	0.221792
b_intermediate	ENSG00000010704	0.99	366	0.00121246	0.0140191	0.93108	2.01679e-05	9.491e-06	0.0335909	0.0244107	6:24505617-27404958	0.0892467
b_intermediate	ENSG00000011007	0.99	237	-0.0117626	0.0360954	0.74452	5.91247e-05	5.00162e-05	0.237162	0.0118011	1:23039706-25039706	0.0936177
b_intermediate	ENSG00000012660	0.99	273	0.00151081	0.00954197	0.874194	1.96284e-152	1.00073e-147	0.999984	0.0305799	6:52107650-54107650	0.317622
b_intermediate	ENSG00000013374	0.99	286	-0.0122818	0.0161918	0.448138	2.56778e-05	2.25054e-05	0.253885	0.0313466	7:150452412-152452412	0.114129
b_intermediate	ENSG00000013573	0.99	275	0.00294126	0.00465898	0.527838	4.78523e-155	2.46904e-150	0.999985	0.0917695	12:30213631-32781202	0.341384
b_intermediate	ENSG00000025708	0.99	258	0.0143137	0.0120553	0.235093	5.51664e-156	3.22364e-151	0.999986	0.0240942	22:49971266-51971266	0.621985
b_intermediate	ENSG00000026508	0.99	327	0.0219879	0.0237169	0.353876	4.74405e-05	4.54279e-05	0.296345	0.0214735	11:34110118-36124560	0.117282
b_intermediate	ENSG00000029534	0.99	232	0.00815438	0.00458675	0.0754344	1.06639e-06	1.20662e-05	0.929576	0.106627	8:40435795-42516915	0.10831
b_intermediate	ENSG00000033178	0.99	163	-0.000322728	0.00779779	0.966987	1.16563e-152	1.08457e-147	0.999991	0.0380436	4:67586450-69586450	0.38194
b_intermediate	ENSG00000033867	0.99	188	0.00323402	0.0130522	0.804308	4.7114e-05	2.02818e-05	0.020181	0.0355585	3:26544497-28590687	0.0825016
b_intermediate	ENSG00000035115	0.99	177	-0.00508428	0.00350072	0.146403	1.27196e-152	1.0536e-147	0.99999	0.127928	2:0-1309097	0.146717
b_intermediate	ENSG00000035403	0.99	77	0.00068517	0.00559474	0.902529	6.88586e-06	5.88131e-06	0.241678	0.067613	10:74913033-76913033	0.0532453
b_intermediate	ENSG00000038210	0.99	323	0.00863683	0.0148107	0.559793	3.61625e-15		1	0.0246764	4:24161539-26161539	0.176994
b_intermediate	ENSG00000042493	0.99	225	0.00337422	0.00829621	0.684214	1.68375e-16		1	0.0352426	2:84637837-86637837	0.139934
b_intermediate	ENSG00000047662	0.99	238	0.000438859	0.00195156	0.822076	1.71105e-152	1.00612e-147	0.999986	0.191883	4:16479249-19038125	0.295285
b_intermediate	ENSG00000049239	0.99	250	-0.005896	0.0187019	0.752563	7.30143e-05	3.73451e-05	0.0505681	0.0261185	1:8332260-10332260	0.101271
b_intermediate	ENSG00000051620	0.99	259	-0.00422471	0.0104124	0.684934	3.43006e-05	1.79083e-05	0.0554489	0.046112	6:137696398-139699838	0.0995026
b_intermediate	ENSG00000054654	0.99	184	0.00617567	0.0167597	0.712514	2.31174e-05	1.16842e-05	0.0478698	0.0222073	14:63302547-65302547	0.100037
b_intermediate	ENSG00000055163	0.99	196	0.0100887	0.0193257	0.601644	1.40617e-152	1.10672e-147	0.99999	0.0150581	5:155699129-157699129	0.1844
b_intermediate	ENSG00000055211	0.99	255	-0.0216047	0.0142183	0.128638	6.0535e-05	2.51328e-05	0.0160137	0.0369995	6:148979416-150979416	0.105041
b_intermediate	ENSG00000055955	0.99	112	0.0133824	0.060802	0.825795	3.36758e-05	6.2163e-05	0.588002	0.00656289	3:52796806-54796806	0.0760164
b_intermediate	ENSG00000057608	0.99	436	0.0108079	0.00989013	0.274484	0.000185939	4.53839e-05	4.18483e-05	0.0754354	10:4855403-6855403	0.132892
b_intermediate	ENSG00000060138	0.99	250	-0.00920554	0.00934931	0.32481	1.66054e-05	1.50677e-05	0.270438	0.0497495	12:9861962-11861962	0.116144
b_intermediate	ENSG00000063854	0.99	319	0.00266926	0.0127611	0.834315	1.11041e-15		1	0.020766	16:894912-2894912	0.182367
b_intermediate	ENSG00000064886	0.99	300	0.000644417	0.00221391	0.770993	2.18303e-152	1.13886e-147	0.999985	0.283531	1:110221089-112973893	0.34926
b_intermediate	ENSG00000065883	0.99	156	-0.00538847	0.00922836	0.559286	8.66591e-156	7.9091e-151	0.999991	0.0274802	7:39117098-41117098	0.40162
b_intermediate	ENSG00000066923	0.99	166	-0.00597137	0.0127631	0.639883	1.16618e-152	1.2321e-147	0.999992	0.022602	7:98851269-100851269	0.223064
b_intermediate	ENSG00000068745	0.99	91	-0.00140986	0.0103919	0.892082	7.50575e-06	7.00316e-06	0.283825	0.0422442	3:47731961-49731961	0.0742984
b_intermediate	ENSG00000068878	0.99	230	-0.00609981	0.00953194	0.522216	2.96338e-06	1.1736e-05	0.800652	0.0346947	2:53186053-55186053	0.101376
b_intermediate	ENSG00000069493	0.99	273	-0.00233433	0.00577705	0.686162	1.94847e-05	1.63748e-05	0.234077	0.0796014	12:8833628-10852445	0.093652
b_intermediate	ENSG00000070814	0.99	334	0.0212952	0.0145577	0.143517	3.21991e-05	3.17804e-05	0.310977	0.0372425	5:148771286-150771286	0.130161
b_intermediate	ENSG00000070831	0.99	307	-0.00760204	0.00938682	0.418019	4.32523e-05	2.00516e-05	0.0310013	0.0522803	1:21324705-23414785	0.12272
b_intermediate	ENSG00000071575	0.99	264	0.0399518	0.0181755	0.0279412	1.92098e-152	1.06908e-147	0.999986	0.0215209	2:11864766-13864766	0.194564
b_intermediate	ENSG00000072163	0.99	238	-0.00197398	0.00450272	0.661098	1.72772e-152	1.03649e-147	0.999987	0.0871051	2:127381154-129392647	0.548555
b_intermediate	ENSG00000072818	0.99	383	0.000166449	0.00884745	0.98499	1.69582e-05	1.61287e-05	0.293059	0.0556331	17:6234112-8234112	0.12619
b_intermediate	ENSG00000073803	0.99	307	0.00804516	0.00792825	0.310227	2.21218e-152	9.83305e-148	0.999982	0.0520405	3:184023185-186023185	0.231998
b_intermediate	ENSG00000074800	0.99	265	-0.0141989	0.0103735	0.171073	6.23327e-05	2.69693e-05	0.0208191	0.0572731	1:7910110-9910110	0.115763
b_intermediate	ENSG00000075239	0.99	172	-0.000549492	0.00667242	0.934366	1.90907e-155	1.66241e-150	0.999991	0.0505597	11:107006182-109006182	0.242363
b_intermediate	ENSG00000077238	0.99	325	-0.0055852	0.0108166	0.605606	3.46672e-05	2.03353e-05	0.0882357	0.046442	16:26277056-28277056	0.113986
b_intermediate	ENSG00000078269	0.99	170	-0.00402492	0.0188186	0.830641	4.05428e-17	2.68871e-11	0.999999	0.0116956	6:156874981-158874981	0.130699
b_intermediate	ENSG00000079332	0.99	425	0.0027787	0.00963927	0.773141	3.08512e-152	1.01044e-147	0.999976	0.0446943	10:70931646-72931646	0.458865
b_intermediate	ENSG00000079691	0.99	376	0.00631064	0.00555038	0.255549	1.61373e-05	8.35291e-06	0.0533672	0.117984	6:24401017-26401017	0.105537
b_intermediate	ENSG00000081665	0.99	166	0.0130626	0.00705632	0.0641427	1.19413e-152	1.12673e-147	0.999992	0.0462747	19:18887174-20887174	0.140254
b_intermediate	ENSG00000082996	0.99	261	0.00195957	0.0190553	0.918093	1.06737e-05	1.29645e-05	0.410335	0.017938	3:148681694-150681694	0.0978105
b_intermediate	ENSG00000083454	0.99	414	-0.0083319	0.00685047	0.223889	5.66838e-16		1	0.0814708	17:2557495-4658914	0.214859
b_intermediate	ENSG00000083844	0.99	370	0.0109652	0.0561054	0.845049	1.72298e-155	6.82859e-151	0.99998	0.00365884	19:56706378-58706378	0.305945
b_intermediate	ENSG00000083845	0.99	194	0.00160821	0.00188347	0.393187	3.65705e-16		1	0.369063	19:57809154-60064939	0.110383
b_intermediate	ENSG00000085117	0.99	326	-0.000401813	0.013897	0.976934	2.82019e-16		1	0.0209137	11:43633068-45633068	0.197098
b_intermediate	ENSG00000085871	0.99	215	0.00604302	0.00792174	0.445559	8.18583e-15		1	0.0431978	4:140085551-142085551	0.165754
b_intermediate	ENSG00000086061	0.99	246	-0.0135876	0.0263888	0.606624	4.97188e-05	3.99778e-05	0.213625	0.0163929	9:32018423-34018423	0.116539
b_intermediate	ENSG00000086062	0.99	245	0.00027956	0.0217951	0.989766	5.91557e-05	4.03548e-05	0.142679	0.0228464	9:32141229-34144933	0.131027
b_intermediate	ENSG00000086300	0.99	243	-0.00977913	0.0116332	0.400558	1.75158e-152	9.4593e-148	0.999985	0.0298945	7:25377032-27524368	0.188789
b_intermediate	ENSG00000086666	0.99	291	-0.00528542	0.00732599	0.470626	2.17015e-152	1.01971e-147	0.999983	0.0429384	15:79315848-81315848	0.333584
b_intermediate	ENSG00000087076	0.99	342	0.010688	0.0166377	0.520616	9.48953e-06	1.85812e-05	0.609556	0.0230065	19:48339098-50339098	0.145598
b_intermediate	ENSG00000087502	0.99	250	-0.000799501	0.010375	0.938576	4.21609e-06	1.53152e-05	0.783095	0.0437579	12:28496991-30496991	0.139311
b_intermediate	ENSG00000088179	0.99	251	-0.00758915	0.00904648	0.401522	1.3154e-06	1.60639e-05	0.934738	0.0362111	2:119523762-121523762	0.115987
b_intermediate	ENSG00000088930	0.99	109	0.0119192	0.0352898	0.735549	7.07437e-06	2.1902e-05	0.746694	0.00981473	20:19863325-21863325	0.0723741
b_intermediate	ENSG00000089063	0.99	396	0.00883786	0.0104424	0.397362	5.29585e-05	2.63002e-05	0.04405	0.0573157	20:4071680-6071680	0.128673
b_intermediate	ENSG00000089327	0.99	292	-0.0161379	0.0075529	0.0326263	3.57371e-05	2.22485e-05	0.108215	0.091021	19:34668357-36794775	0.107383
b_intermediate	ENSG00000089335	0.99	321	-0.00287847	0.0075081	0.701436	3.51199e-05	2.26603e-05	0.121179	0.0876425	19:34134619-36328604	0.158796
b_intermediate	ENSG00000089486	0.99	371	-0.0183859	0.0268608	0.493668	3.58929e-05	3.33035e-05	0.281144	0.0169753	16:3597844-5597844	0.14061
b_intermediate	ENSG00000089685	0.99	435	-0.00276546	0.0264388	0.916694	8.59827e-06	1.71629e-05	0.616385	0.0158206	17:75518426-77518426	0.13988
b_intermediate	ENSG00000089693	0.99	330	0.0213033	0.0195864	0.276747	6.09298e-05	4.81331e-05	0.205564	0.0261927	12:5842350-7842350	0.127594
b_intermediate	ENSG00000090104	0.99	139	-0.0179457	0.00815165	0.0277018	1.99027e-05	1.51033e-05	0.18758	0.0528766	1:191543837-193543837	0.0780978
b_intermediate	ENSG00000090376	0.99	214	0.0146883	0.0116145	0.205996	3.40177e-06	1.75e-05	0.845872	0.0299244	12:65580877-67580877	0.0990453
b_intermediate	ENSG00000090581	0.99	381	0.0115616	0.0133892	0.387864	4.55001e-16		1	0.0242419	16:405537-2405537	0.182987
b_intermediate	ENSG00000091039	0.99	232	-0.0311537	0.0257533	0.226395	1.57742e-05	3.37053e-05	0.639782	0.014827	12:76073434-78073434	0.115052
b_intermediate	ENSG00000091136	0.99	198	-0.00543556	0.00410865	0.18585	1.03529e-05	1.07956e-05	0.337564	0.105792	7:106569517-108569517	0.110485
b_intermediate	ENSG00000091317	0.99	288	0.0493355	0.0286131	0.0846671	2.25599e-05	6.89094e-05	0.743377	0.018699	3:31526818-33526818	0.127514
b_intermediate	ENSG00000091436	0.99	306	-0.00492134	0.01102	0.655177	1.51762e-05	1.74673e-05	0.384937	0.0415586	2:173019112-175019112	0.114162
b_intermediate	ENSG00000091490	0.99	286	0.0149279	0.00505037	0.00311856	2.07525e-152	1.08263e-147	0.999985	0.0855359	4:24878496-26878496	0.211467
b_intermediate	ENSG00000091947	0.99	179	0.00695859	0.00907072	0.442994	6.06665e-07	7.49116e-06	0.935455	0.0418685	17:41092328-43092328	0.0895796
b_intermediate	ENSG00000092758	0.99	432	-0.00169707	0.0108613	0.875836	0.000191364	5.95344e-05	0.00130743	0.0784076	20:60445921-62462502	0.50563
b_intermediate	ENSG00000096696	0.99	354	0.00344343	0.00378428	0.362859	3.53577e-05	1.78683e-05	0.0478398	0.158631	6:6449465-8457621	0.114365
b_intermediate	ENSG00000099290	0.99	119	-0.0160682	0.158487	0.919245	2.94702e-05	0.000122307	0.809592	0.0023874	10:50815364-52815364	0.0756044
b_intermediate	ENSG00000099308	0.99	324	-0.00818377	0.00983515	0.405356	9.85637e-06	1.92284e-05	0.608235	0.0452827	19:17270491-19270491	0.115034
b_intermediate	ENSG00000099330	0.99	329	-0.0329376	0.0305402	0.28081	2.88083e-05	5.25594e-05	0.583617	0.0153767	19:16337025-18337025	0.156322
b_intermediate	ENSG00000099800	0.99	411	0.00489414	0.0103442	0.636123	3.16038e-05	2.06868e-05	0.126581	0.0497675	19:1405641-3405641	0.1267
b_intermediate	ENSG00000099977	0.99	279	0.00226923	0.00546765	0.67812	3.25724e-05	1.75454e-05	0.0633878	0.101734	22:23234493-25312589	0.103537
b_intermediate	ENSG00000100028	0.99	244	0.0141819	0.0233047	0.542826	1.34895e-05	2.07358e-05	0.515343	0.0181362	22:23940959-25940959	0.127631
b_intermediate	ENSG00000100075	0.99	320	0.0052678	0.00889677	0.553782	2.32998e-152	1.13238e-147	0.999984	0.0468507	22:18154522-20154522	0.219849
b_intermediate	ENSG00000100299	0.99	246	0.00335925	0.00934262	0.719175	2.99582e-155	1.88405e-150	0.999987	0.037344	22:50064416-52064416	0.244654
b_intermediate	ENSG00000100316	0.99	206	-0.0117293	0.00602862	0.0517023	1.47309e-152	1.24674e-147	0.999991	0.0508991	22:38714490-40714490	0.183439
b_intermediate	ENSG00000100321	0.99	198	0.00101839	0.00637262	0.873033	2.65388e-06	9.28052e-06	0.774907	0.0541678	22:38662550-40662550	0.116945
b_intermediate	ENSG00000100365	0.99	379	-0.0188576	0.0125219	0.132074	6.32545e-05	3.34746e-05	0.0588079	0.0509367	22:36256476-38256476	0.149802
b_intermediate	ENSG00000100376	0.99	475	0.00266034	0.00203479	0.191067	1.39034e-14		1	0.329075	22:44745948-46840750	0.220585
b_intermediate	ENSG00000100441	0.99	291	-0.00887161	0.0337464	0.792635	2.1392e-152	1.25394e-147	0.999986	0.00610518	14:23891010-25891010	0.354566
b_intermediate	ENSG00000100721	0.99	402	-0.0160638	0.00745808	0.0312499	9.96716e-06	2.32409e-05	0.668022	0.0696608	14:95136775-97169131	0.141801
b_intermediate	ENSG00000100979	0.99	270	-0.00132033	0.00825423	0.872915	6.63555e-06	1.89483e-05	0.726194	0.0473817	20:43537697-45537697	0.100005
b_intermediate	ENSG00000101057	0.99	304	0.00169824	0.00280471	0.544851	2.34154e-16		1	0.143487	20:41309916-43309916	0.173714
b_intermediate	ENSG00000101213	0.99	383	0.0111726	0.0124688	0.370229	0.000185217	6.77048e-05	0.00622552	0.0676536	20:60997901-62997901	0.134819
b_intermediate	ENSG00000101220	0.99	348	-0.0172829	0.0168348	0.304599	3.73832e-05	2.57475e-05	0.146526	0.0301698	20:2734167-4734167	0.120727
b_intermediate	ENSG00000101343	0.99	186	0.00189122	0.00853447	0.824627	1.52426e-155	1.26754e-150	0.99999	0.0341105	20:18226084-20226084	0.285741
b_intermediate	ENSG00000102805	0.99	180	-0.00914999	0.0246922	0.710964	1.27067e-152	1.03727e-147	0.99999	0.00873239	13:76312653-78312653	0.280024
b_intermediate	ENSG00000102910	0.99	135	-0.00298792	0.00849839	0.725148	3.95488e-06	1.2579e-05	0.753215	0.0389612	16:47358368-49358368	0.0767002
b_intermediate	ENSG00000103187	0.99	647	0.0171758	0.0128193	0.1803	1.6468e-156	3.37357e-152	0.999961	0.0350452	16:83631268-85631268	0.512727
b_intermediate	ENSG00000103202	0.99	251	-0.00434359	0.00380673	0.253858	1.7829e-152	1.08116e-147	0.999987	0.107117	16:0-1392373	0.300907
b_intermediate	ENSG00000103253	0.99	329	-0.013667	0.00831445	0.100224	2.44367e-152	1.13022e-147	0.999983	0.0401718	16:0-1778024	0.349569
b_intermediate	ENSG00000103512	0.99	112	-0.0089202	0.0141504	0.528444	6.36927e-06	9.3309e-06	0.49486	0.0190026	16:14129092-16129092	0.0775247
b_intermediate	ENSG00000103550	0.99	222	-0.00857776	0.0163181	0.599125	2.40365e-16		1	0.0160455	16:18781960-20781960	0.154592
b_intermediate	ENSG00000103811	0.99	314	-0.00869125	0.00782077	0.266438	2.21222e-152	1.03739e-147	0.999983	0.0466072	15:78235446-80235446	0.329038
b_intermediate	ENSG00000104361	0.99	155	0.0001875	98.304	0.999998	1.04173e-05		1	5.39195e-12	8:98305539-100305539	0.150805
b_intermediate	ENSG00000104427	0.99	151	0.000572644	0.00440838	0.896646	1.07117e-152	1.01899e-147	0.999992	0.0810408	8:78638138-80638138	0.378965
b_intermediate	ENSG00000104432	0.99	110	-0.00206856	0.0125459	0.869039	4.1641e-156	5.59057e-151	0.999994	0.0124445	8:78033216-80033216	0.317546
b_intermediate	ENSG00000104714	0.99	329	0.0201277	0.0134094	0.133352	2.42681e-152	1.18906e-147	0.999984	0.020771	8:0-1607161	0.215918
b_intermediate	ENSG00000104886	0.99	389	-0.0443725	0.0305009	0.145727	6.98971e-06	5.74645e-05	0.903188	0.0164234	19:1222890-3222890	0.162356
b_intermediate	ENSG00000104894	0.99	331	0.000208669	0.00319056	0.947854	1.52677e-05	1.34528e-05	0.256412	0.191732	19:48878115-50922071	0.113754
b_intermediate	ENSG00000104921	0.99	412	0.0123829	0.00583008	0.0336736	3.06439e-152	1.32738e-147	0.999982	0.0810884	19:5998233-8758303	0.251658
b_intermediate	ENSG00000105053	0.99	395	-0.0187011	0.0110721	0.0912123	6.02085e-06	2.33553e-05	0.796566	0.0410229	19:49529054-51529054	0.145587
b_intermediate	ENSG00000105072	0.99	236	0.0509254	0.0557636	0.361118	1.66065e-05	6.06623e-05	0.784274	0.00583653	19:15132161-17132161	0.114275
b_intermediate	ENSG00000105185	0.99	268	-0.00791344	0.009972	0.427448	1.04788e-155	6.66233e-151	0.999987	0.0367885	19:32056477-34056477	0.34238
b_intermediate	ENSG00000105193	0.99	256	-0.00394202	0.00322667	0.221822	1.36511e-05	1.74555e-05	0.434184	0.19598	19:38926601-40969107	0.115481
b_intermediate	ENSG00000105258	0.99	269	0.0116677	0.0302472	0.699687	3.89156e-05	4.55158e-05	0.392556	0.0171533	19:35527569-37527569	0.111947
b_intermediate	ENSG00000105372	0.99	166	0.0161016	0.0112165	0.151137	1.18737e-152	1.03935e-147	0.999991	0.0237977	19:41377133-43377133	0.336162
b_intermediate	ENSG00000105373	0.99	290	-0.0126093	0.00968025	0.192717	2.5039e-16		1	0.0305083	19:47282172-49306332	0.207156
b_intermediate	ENSG00000105404	0.99	155	0.00787712	0.00455748	0.0839179	2.18857e-06	9.22204e-06	0.812409	0.0927527	19:41307040-43452305	0.0849047
b_intermediate	ENSG00000105483	0.99	339	0.00952277	0.0130802	0.466597	6.70138e-06	1.44252e-05	0.642246	0.030429	19:47706528-49763008	0.129393
b_intermediate	ENSG00000105750	0.99	150	-0.000970704	0.00465671	0.834875	2.17379e-155	2.64083e-150	0.999993	0.0572492	19:20042460-22042460	0.316732
b_intermediate	ENSG00000105928	0.99	290	-0.00855752	0.0201323	0.67079	2.08712e-05	1.95791e-05	0.286426	0.0210211	7:23759648-25759648	0.106637
b_intermediate	ENSG00000105939	0.99	324	-0.0113358	0.00701659	0.106187	3.10175e-05	2.07192e-05	0.134384	0.0765775	7:137713476-139735512	0.132128
b_intermediate	ENSG00000105968	0.99	220	0.0227653	0.00843345	0.00694629	3.48181e-16		1	0.0405456	7:43811223-45811223	0.162263
b_intermediate	ENSG00000106153	0.99	159	0.0105038	0.00448713	0.0192392	5.57138e-06	1.35124e-05	0.680108	0.112224	7:55163770-57171760	0.0826929
b_intermediate	ENSG00000106443	0.99	148	0.0116134	0.0166021	0.484229	1.96591e-16		1	0.0126099	7:9337280-11337280	0.119553
b_intermediate	ENSG00000106591	0.99	253	0.00549692	0.00986265	0.57729	1.72614e-152	9.07265e-148	0.999985	0.0314403	7:41951936-43951936	0.29715
b_intermediate	ENSG00000106733	0.99	293	-0.00738303	0.00903849	0.414018	6.16352e-06	1.78295e-05	0.729573	0.0477259	9:76684690-78694136	0.112434
b_intermediate	ENSG00000106803	0.99	217	0.00866675	0.00615294	0.158967	3.68271e-05	1.38725e-05	0.00793852	0.0765758	9:100999360-102999360	0.108278
b_intermediate	ENSG00000106829	0.99	262	-0.00165328	0.00515085	0.748231	3.67975e-155	1.96903e-150	0.999985	0.0999865	9:81324152-83324152	0.244667
b_intermediate	ENSG00000107099	0.99	265	0.00294476	0.00623542	0.636739	2.6153e-155	1.55254e-150	0.999987	0.0537735	9:0-1293360	0.236072
b_intermediate	ENSG00000107625	0.99	321	-0.00572048	0.00934645	0.540506	2.67864e-16		1	0.0442715	10:69914643-71914643	0.190715
b_intermediate	ENSG00000107902	0.99	361	-0.0131069	0.00678724	0.0534704	2.69655e-152	1.39813e-147	0.999985	0.0788031	10:125242997-127242997	0.522704
b_intermediate	ENSG00000107968	0.99	242	0.00427034	0.011346	0.706638	1.15233e-05	1.63074e-05	0.479795	0.0424672	10:29790034-31790034	0.120814
b_intermediate	ENSG00000108061	0.99	163	-0.00303062	0.0150128	0.840019	3.15996e-06	1.5533e-05	0.838795	0.0254987	10:111183134-113183134	0.114999
b_intermediate	ENSG00000108107	0.99	537	0.000133372	0.00198164	0.94634	6.70326e-15		1	0.502583	19:54629525-56993790	0.233512
b_intermediate	ENSG00000108384	0.99	139	-0.0139647	0.0172544	0.418318	6.25485e-05	1.94583e-05	0.00130678	0.0298112	17:56126842-58126842	0.0709555
b_intermediate	ENSG00000108654	0.99	168	0.00763049	0.0115281	0.508032	2.08679e-05	1.39683e-05	0.135191	0.050363	17:61502435-63502435	0.0829365
b_intermediate	ENSG00000109323	0.99	156	0.0443099	0.0225734	0.0496545	1.15474e-152	1.13405e-147	0.999992	0.0111049	4:102593898-104593898	0.14484
b_intermediate	ENSG00000109689	0.99	250	-0.0125345	0.0109901	0.254067	5.71361e-06	1.75493e-05	0.744746	0.0362967	4:25852369-27852369	0.106249
b_intermediate	ENSG00000109920	0.99	114	-0.0109955	0.0075165	0.143509	8.29513e-153	1.66244e-147	0.999996	0.0314877	11:46676170-48676170	0.227098
b_intermediate	ENSG00000110172	0.99	137	0.00169687	0.0081641	0.83535	1.24885e-155	1.50708e-150	0.999993	0.0295243	11:88927176-90927176	0.277029
b_intermediate	ENSG00000110318	0.99	126	0.0124039	0.0218455	0.57017	3.81945e-17		1	0.00791578	11:100144406-102144406	0.106241
b_intermediate	ENSG00000110367	0.99	229	0.050556	0.018043	0.00507905	1.65844e-152	9.90887e-148	0.999987	0.0203287	11:117745884-119745884	0.181584
b_intermediate	ENSG00000110455	0.99	312	-0.00412064	0.00756871	0.586145	2.37919e-152	9.98703e-148	0.999981	0.0544201	11:43087989-45087989	0.474499
b_intermediate	ENSG00000110628	0.99	384	0.0215157	0.0458719	0.639041	6.39726e-16		1	0.00603707	11:1942593-3942593	0.194323
b_intermediate	ENSG00000110651	0.99	428	-0.000786134	0.00530056	0.882097	3.09127e-152	9.76441e-148	0.999975	0.097263	11:1323220-3404602	0.771934
b_intermediate	ENSG00000110665	0.99	430	0.0134531	0.0113287	0.235022	8.5737e-16		1	0.0333689	11:1325581-3325581	0.225004
b_intermediate	ENSG00000110852	0.99	285	0.0211629	0.0527385	0.688214	1.86603e-05	3.57123e-05	0.601311	0.00756279	12:9005778-11005778	0.111266
b_intermediate	ENSG00000110880	0.99	245	0.0021649	0.00329866	0.511634	3.9478e-16		1	0.173965	12:108070894-110091089	0.15489
b_intermediate	ENSG00000110987	0.99	209	-0.00666301	0.0241536	0.782655	6.46842e-05	3.85046e-05	0.0929748	0.018383	12:121420308-123420308	0.100824
b_intermediate	ENSG00000111011	0.99	168	-0.00146403	0.0112162	0.896148	6.36228e-05	1.48283e-05	1.7817e-05	0.0443692	12:122002143-124002143	0.0766149
b_intermediate	ENSG00000111144	0.99	273	0.00746382	0.00902922	0.408447	2.48549e-06	1.45846e-05	0.864681	0.0536146	12:95427293-97427293	0.125331
b_intermediate	ENSG00000111215	0.99	269	-0.00340482	0.00760247	0.654256	9.39182e-06	1.95711e-05	0.631312	0.0508494	12:10276541-12276541	0.0987234
b_intermediate	ENSG00000111348	0.99	184	-0.012066	0.0303308	0.690768	1.41972e-06	1.92229e-05	0.941125	0.0102633	12:14113971-16113971	0.094233
b_intermediate	ENSG00000111364	0.99	236	-0.0192806	0.0243998	0.429414	4.84045e-05	2.73471e-05	0.076727	0.0160544	12:123059096-125059096	0.104862
b_intermediate	ENSG00000111371	0.99	150	0.0266574	0.0118202	0.024118	1.10061e-152	1.02813e-147	0.999991	0.0230559	12:45584753-47584753	0.315233
b_intermediate	ENSG00000111666	0.99	232	0.0110153	0.00763482	0.149084	1.66803e-152	1.02181e-147	0.999987	0.0557343	12:101087014-103087014	0.535183
b_intermediate	ENSG00000111671	0.99	344	-0.00676192	0.00926321	0.465405	6.82562e-05	1.83821e-05	0.000204658	0.0611275	12:5993658-7993658	0.119199
b_intermediate	ENSG00000111678	0.99	346	0.00550514	0.00966366	0.568899	7.06388e-05	1.90172e-05	0.000203636	0.0564569	12:6049999-8049999	0.143327
b_intermediate	ENSG00000111696	0.99	298	-0.00618024	0.00999495	0.536354	6.37398e-06	1.65194e-05	0.699608	0.0539025	12:103224284-105224284	0.125042
b_intermediate	ENSG00000111817	0.99	167	0.00431729	0.00693699	0.533707	1.21745e-152	1.40548e-147	0.999993	0.0563696	6:115690849-117690849	0.154419
b_intermediate	ENSG00000111846	0.99	301	0.00754444	0.00722656	0.296491	3.09428e-154	1.37974e-149	0.999982	0.0532826	6:9531244-11531244	0.261976
b_intermediate	ENSG00000111859	0.99	268	-0.00287762	0.0114306	0.801237	2.96518e-06	1.41485e-05	0.833999	0.0357518	6:10802647-12802647	0.110998
b_intermediate	ENSG00000111860	0.99	124	-0.00366008	0.0121613	0.763444	4.89343e-156	5.15048e-151	0.999992	0.0161948	6:118037803-120043898	0.396477
b_intermediate	ENSG00000111880	0.99	244	-0.0190088	0.00547121	0.000512111	4.94735e-06	1.99662e-05	0.8043	0.107861	6:88317670-90326244	0.109128
b_intermediate	ENSG00000111912	0.99	155	0.0178092	0.0126998	0.16082	7.14111e-06	2.47989e-05	0.773377	0.033701	6:125080522-127080522	0.0904081
b_intermediate	ENSG00000112137	0.99	258	0.00728973	0.011107	0.511621	3.52892e-05	2.29537e-05	0.124193	0.0509719	6:12299717-14299717	0.120101
b_intermediate	ENSG00000112139	0.99	284	0.00359096	0.00433748	0.407732	9.97439e-156	4.78379e-151	0.999983	0.115906	6:36663624-38691295	0.360533
b_intermediate	ENSG00000112149	0.99	243	0.00290558	0.0156208	0.852439	6.48035e-05	3.13121e-05	0.0384898	0.0394067	6:13095755-15095755	0.0940776
b_intermediate	ENSG00000112297	0.99	303	0.0131994	0.0212775	0.535032	9.48e-05	4.52141e-05	0.0360211	0.0267769	6:105956724-107956724	0.114769
b_intermediate	ENSG00000112306	0.99	224	-0.00341314	0.00418481	0.414727	1.59969e-152	9.29025e-148	0.999986	0.0819816	6:132120782-134211037	0.294831
b_intermediate	ENSG00000112308	0.99	294	-0.00727523	0.00751896	0.333252	1.89114e-156	9.19597e-152	0.999984	0.0425934	6:23683150-25705835	0.361639
b_intermediate	ENSG00000112486	0.99	374	-0.00190402	0.00818809	0.816123	1.20463e-05	1.94657e-05	0.536016	0.070802	6:166540842-168540842	0.124442
b_intermediate	ENSG00000112576	0.99	307	0.00182308	0.0154451	0.906039	7.01026e-05	2.85394e-05	0.0140358	0.0344515	6:40937058-42937058	0.117408
b_intermediate	ENSG00000112739	0.99	306	0.00272228	0.0146071	0.852156	2.18709e-05	1.77741e-05	0.218513	0.028188	6:3031998-5031998	0.0976598
b_intermediate	ENSG00000112799	0.99	403	-0.00202568	0.00293943	0.490735	4.18822e-05	1.90905e-05	0.0282442	0.312539	6:5358001-7613487	0.13538
b_intermediate	ENSG00000112977	0.99	307	0.0175037	0.00886054	0.0482158	2.78907e-14		1	0.0484725	5:9675492-11675492	0.192996
b_intermediate	ENSG00000113240	0.99	367	9.27209e-05	0.00647286	0.988571	4.3175e-06	1.72773e-05	0.802669	0.0744426	5:177080783-179182722	0.125404
b_intermediate	ENSG00000113504	0.99	381	-0.00030047	0.0190118	0.98739	3.71849e-05	2.01296e-05	0.0647069	0.0231353	5:100831-2100831	0.117739
b_intermediate	ENSG00000113593	0.99	166	-0.000805435	0.00766246	0.916285	1.15077e-155	1.12522e-150	0.999992	0.029932	5:63851737-65851737	0.166306
b_intermediate	ENSG00000114013	0.99	195	-0.00193731	0.00511362	0.704797	2.12703e-05	1.52233e-05	0.162347	0.129132	3:120714019-122954077	0.103377
b_intermediate	ENSG00000114631	0.99	195	-0.00583729	0.00949704	0.538791	9.79645e-156	6.84062e-151	0.999989	0.032811	3:126391018-128391018	0.480634
b_intermediate	ENSG00000115138	0.99	141	-0.0113946	0.016974	0.502032	3.45731e-05	1.94585e-05	0.0756079	0.0251992	2:24063908-26063908	0.0903821
b_intermediate	ENSG00000115364	0.99	255	0.0127915	0.012648	0.311848	2.59631e-05	2.11125e-05	0.218791	0.0409394	2:74892111-76892111	0.10095
b_intermediate	ENSG00000115415	0.99	142	-7.64664e-05	0.0123084	0.995043	9.41361e-156	8.77629e-151	0.999991	0.0242313	2:191636599-193636599	0.185639
b_intermediate	ENSG00000115464	0.99	112	0.0594275	0.0998093	0.551569	3.79123e-05	0.000255987	0.882262	0.00317181	2:59456933-61456933	0.0946753
b_intermediate	ENSG00000115649	0.99	223	-0.00156882	0.00808784	0.846197	5.61659e-16		1	0.0396021	2:219041433-221041433	0.131466
b_intermediate	ENSG00000115825	0.99	309	0.0199643	0.0101021	0.0481263	2.48829e-05	2.32285e-05	0.284069	0.0489032	2:36461139-38461139	0.138574
b_intermediate	ENSG00000115866	0.99	123	0.00554289	0.0092207	0.54775	3.1875e-07	8.25006e-06	0.969181	0.0267832	2:135692553-137692553	0.0847015
b_intermediate	ENSG00000115919	0.99	188	0.0176969	0.007967	0.0263326	7.66457e-06	1.58934e-05	0.62963	0.0580761	2:142705360-144705360	0.0936432
b_intermediate	ENSG00000115944	0.99	261	0.00122882	0.0136565	0.928302	6.17755e-05	2.14422e-05	0.00396387	0.0430845	2:41648480-43648480	0.10839
b_intermediate	ENSG00000115956	0.99	276	0.00140316	0.00848821	0.868703	1.38294e-05	1.41644e-05	0.32889	0.0588826	2:67580439-69646536	0.106059
b_intermediate	ENSG00000116138	0.99	328	-0.0132153	0.0316975	0.676737	2.38427e-152	1.03102e-147	0.999982	0.0103755	1:14914078-16914078	0.294832
b_intermediate	ENSG00000116288	0.99	250	-0.00121323	0.00846623	0.886052	5.04381e-05	1.59188e-05	0.00153244	0.0727878	1:7087469-9087469	0.103586
b_intermediate	ENSG00000116473	0.99	283	0.0136035	0.0131636	0.301408	2.93646e-05	2.32241e-05	0.206087	0.0380465	1:111085786-113085786	0.125332
b_intermediate	ENSG00000117481	0.99	153	0.00747607	0.0150402	0.619137	4.01724e-05	1.75819e-05	0.02232	0.0353645	1:45837487-47837487	0.0905902
b_intermediate	ENSG00000117533	0.99	225	0.0139547	0.00742244	0.0600989	9.84345e-17		1	0.043005	1:170668002-172668002	0.141401
b_intermediate	ENSG00000117597	0.99	250	0.0049171	0.00863938	0.569255	2.51609e-05	1.53254e-05	0.100636	0.0476868	1:208994715-210994715	0.100732
b_intermediate	ENSG00000117616	0.99	231	-0.00793987	0.0217647	0.715257	0.000117472	6.35901e-05	0.0646981	0.0288562	1:24668326-26668326	0.0925772
b_intermediate	ENSG00000117791	0.99	185	-0.00554113	0.0110816	0.617053	3.47572e-05	1.5369e-05	0.0237272	0.0423848	1:219943801-221943801	0.087419
b_intermediate	ENSG00000118181	0.99	246	0.0124611	0.00644459	0.0531651	3.85483e-05	1.5663e-05	0.0138512	0.0879082	11:117884708-119884708	0.114884
b_intermediate	ENSG00000118507	0.99	200	-0.00931658	0.00697089	0.181387	1.11991e-155	7.74315e-151	0.999988	0.045335	6:130505231-132505231	0.47537
b_intermediate	ENSG00000119185	0.99	352	-0.0111967	0.0159726	0.483305	3.83773e-05	2.45552e-05	0.118077	0.032079	2:8585539-10585539	0.12899
b_intermediate	ENSG00000119812	0.99	243	-0.00818735	0.00890063	0.357645	6.17375e-07	1.42574e-05	0.965461	0.052498	2:33269306-35269306	0.120842
b_intermediate	ENSG00000119969	0.99	136	0.00222744	0.0146058	0.87879	6.36623e-07	9.31169e-06	0.945493	0.0164826	10:95844852-97844852	0.0775385
b_intermediate	ENSG00000120129	0.99	362	0.00338423	0.0187924	0.857086	6.94709e-05	3.68686e-05	0.0595271	0.0311228	5:171201901-173201901	0.147899
b_intermediate	ENSG00000120675	0.99	231	-0.00138245	0.00449918	0.758641	1.22103e-05	1.45452e-05	0.401205	0.110385	13:42597977-44597977	0.0890505
b_intermediate	ENSG00000120833	0.99	226	0.055735	0.03401	0.101258	1.64113e-152	9.78168e-148	0.999987	0.0114316	12:93611012-95611012	0.467966
b_intermediate	ENSG00000121310	0.99	184	-0.00262936	0.00700154	0.707259	3.75114e-05	1.60755e-05	0.0196247	0.0766428	1:52392908-54575575	0.0996509
b_intermediate	ENSG00000121413	0.99	261	0.00404997	0.00991157	0.682825	1.85855e-152	1.27128e-147	0.999988	0.0278242	19:57598784-59598784	0.297381
b_intermediate	ENSG00000121691	0.99	310	0.00867936	0.0187858	0.64407	4.08437e-05	2.7967e-05	0.144173	0.0240942	11:33426285-35426285	0.107078
b_intermediate	ENSG00000121716	0.99	176	-0.00164459	0.00444203	0.711209	1.9104e-16		1	0.128732	7:99000941-101118693	0.115937
b_intermediate	ENSG00000121895	0.99	279	-0.00291227	0.00307295	0.343277	4.09397e-05	1.45023e-05	0.00475796	0.324472	4:38005348-40337115	0.108239
b_intermediate	ENSG00000121931	0.99	174	-0.0046843	0.00917117	0.609517	1.23779e-152	1.19992e-147	0.999992	0.0254381	1:109807181-111807181	0.257816
b_intermediate	ENSG00000122188	0.99	318	-0.0222143	0.025036	0.374921	2.26256e-05	2.93352e-05	0.440542	0.0171426	1:202740615-204740615	0.125243
b_intermediate	ENSG00000122224	0.99	297	0.00848054	0.00996237	0.394626	8.14056e-06	1.44093e-05	0.572106	0.0401673	1:159835587-161835587	0.107196
b_intermediate	ENSG00000122643	0.99	224	-0.001731	0.00942065	0.854213	1.3156e-05	1.29487e-05	0.309628	0.0444742	7:32082375-34092349	0.101659
b_intermediate	ENSG00000122674	0.99	122	-0.00522955	0.00537266	0.330373	2.19655e-05	1.40299e-05	0.117437	0.152894	7:5775088-7877183	0.0785511
b_intermediate	ENSG00000122678	0.99	225	-0.000809539	0.00855348	0.924597	4.185e-06	1.45578e-05	0.773749	0.0463736	7:42927962-45122613	0.093353
b_intermediate	ENSG00000122965	0.99	316	0.0376787	0.0218336	0.0843982	2.30133e-152	1.05721e-147	0.999983	0.0196359	12:113270135-115270135	0.227232
b_intermediate	ENSG00000123179	0.99	188	0.00119597	0.00495073	0.80911	6.95238e-06	1.46305e-05	0.634646	0.101129	13:49211361-51283389	0.0882607
b_intermediate	ENSG00000123219	0.99	148	0.00136323	0.00650348	0.833968	1.81509e-155	2.44692e-150	0.999994	0.0404761	5:64011742-66011742	0.37129
b_intermediate	ENSG00000123240	0.99	463	-0.00755372	0.00510493	0.138955	3.81898e-155	1.19338e-150	0.999974	0.112575	10:12160035-14160035	0.366103
b_intermediate	ENSG00000123600	0.99	279	-0.00289454	0.00255292	0.256872	2.14871e-152	1.03488e-147	0.999983	0.20316	2:170963837-173373507	0.332837
b_intermediate	ENSG00000123609	0.99	177	0.00530984	0.00722648	0.462476	1.49114e-15		1	0.0348971	2:151118271-153374800	0.135757
b_intermediate	ENSG00000124201	0.99	239	-0.00107921	0.00647846	0.867697	1.44322e-155	1.02731e-150	0.999989	0.0387975	20:46915390-48915390	0.310821
b_intermediate	ENSG00000124243	0.99	294	0.0222843	0.00890453	0.0123293	9.49754e-06	2.37606e-05	0.689365	0.0542127	20:48579744-50579744	0.119178
b_intermediate	ENSG00000124575	0.99	354	-0.0429133	0.0567987	0.449929	9.91031e-06	5.47847e-05	0.85645	0.00622746	6:25259748-27259748	0.0991089
b_intermediate	ENSG00000124587	0.99	297	0.0075578	0.0102671	0.461657	3.73811e-05	1.74976e-05	0.0326504	0.044326	6:41915021-43915021	0.104182
b_intermediate	ENSG00000124588	0.99	322	-0.00559515	0.00711608	0.43171	7.34146e-06	1.64999e-05	0.656363	0.0653205	6:2042606-4042606	0.120873
b_intermediate	ENSG00000124613	0.99	216	0.000377272	0.00556317	0.945932	4.66113e-155	7.9027e-150	0.999995	0.113581	6:27240991-29240991	0.125899
b_intermediate	ENSG00000124614	0.99	243	-0.00179689	0.00338166	0.595167	3.65576e-05	1.56027e-05	0.0191278	0.276631	6:33045627-36360177	0.089016
b_intermediate	ENSG00000124635	0.99	361	0.0101334	0.015634	0.51688	2.46831e-05	1.37042e-05	0.0716814	0.0268027	6:25843517-28865902	0.078563
b_intermediate	ENSG00000125534	0.99	386	0.000375755	0.00431232	0.930564	0.000194513	2.21329e-05	1.51721e-18	0.303254	20:61131968-63183206	0.120465
b_intermediate	ENSG00000125637	0.99	198	0.0130219	0.0236374	0.5817	0.000103144	5.14543e-05	0.0450079	0.0293637	2:112943470-114943470	0.0853646
b_intermediate	ENSG00000125652	0.99	400	-0.0408019	0.0270433	0.13136	8.14677e-05	9.38449e-05	0.385334	0.0269046	19:5378610-7378610	0.139704
b_intermediate	ENSG00000125743	0.99	370	-0.00774149	0.0123597	0.531085	6.39131e-05	2.51979e-05	0.0111983	0.0479237	19:45161804-47200103	0.118765
b_intermediate	ENSG00000125844	0.99	271	-0.0167037	0.00914855	0.0678754	1.95152e-152	1.1585e-147	0.999987	0.0464143	20:16831618-18831618	0.18594
b_intermediate	ENSG00000125868	0.99	300	-0.00928849	0.0158286	0.557326	5.03828e-16		1	0.0192679	20:16669186-18669186	0.161561
b_intermediate	ENSG00000126246	0.99	295	0.018849	0.0104135	0.0702877	3.49512e-05	2.00238e-05	0.0809	0.0493272	19:35216056-37253570	0.123948
b_intermediate	ENSG00000126267	0.99	295	0.00953574	0.00917899	0.298867	3.64589e-05	2.09463e-05	0.0817551	0.053944	19:35171716-37171716	0.110745
b_intermediate	ENSG00000126777	0.99	223	-0.00213149	0.00835152	0.798552	2.29015e-05	2.09093e-05	0.273394	0.0544474	14:55159354-57159354	0.0908782
b_intermediate	ENSG00000126790	0.99	182	-0.00253213	0.00738514	0.731698	7.59277e-17		1	0.0441863	14:58933542-60933542	0.145773
b_intermediate	ENSG00000126860	0.99	181	-0.00564978	0.00510123	0.268063	1.27992e-152	1.02111e-147	0.99999	0.077689	17:28405414-30694054	0.17284
b_intermediate	ENSG00000126870	0.99	254	0.0162397	0.00779676	0.0372618	1.82457e-152	1.12541e-147	0.999987	0.0428238	7:157674521-159674521	0.198142
b_intermediate	ENSG00000127337	0.99	249	-0.00305798	0.00658052	0.642145	9.92343e-17	7.35778e-11	0.999999	0.0476526	12:68752509-70752509	0.153721
b_intermediate	ENSG00000127399	0.99	302	-0.013578	0.0113067	0.229796	2.36366e-06	1.76321e-05	0.89336	0.0384349	7:149043205-151043205	0.12231
b_intermediate	ENSG00000127603	0.99	245	-0.00345735	0.0185592	0.852219	2.28171e-05	1.63308e-05	0.16236	0.0208033	1:38858498-40858498	0.0939028
b_intermediate	ENSG00000127663	0.99	381	-0.00775287	0.0148261	0.60103	6.14557e-05	3.16868e-05	0.052444	0.0377679	19:4133370-6133370	0.123441
b_intermediate	ENSG00000127922	0.99	213	-0.0150268	0.0136614	0.271358	2.4237e-156	1.52562e-151	0.999987	0.0170447	7:95332778-97332778	0.241771
b_intermediate	ENSG00000127946	0.99	120	-0.0392376	0.0256251	0.125716	1.5436e-05	3.16988e-05	0.626289	0.0151282	7:74260710-76260710	0.0771849
b_intermediate	ENSG00000128039	0.99	247	0.00172095	0.00744222	0.817127	2.23844e-16		1	0.0511964	4:55217015-57217015	0.170876
b_intermediate	ENSG00000128218	0.99	243	0.00259312	0.0130188	0.84212	3.07654e-05	1.58133e-05	0.0517097	0.0327352	22:23093998-25093998	0.0894847
b_intermediate	ENSG00000128534	0.99	123	0.0111013	0.00571555	0.0521015	6.31779e-08	1.1178e-05	0.99549	0.0597457	7:116813337-118813337	0.087539
b_intermediate	ENSG00000128607	0.99	256	7.83052e-05	0.0225629	0.997231	1.66154e-05	1.88486e-05	0.378037	0.0201253	7:128725442-130725442	0.109336
b_intermediate	ENSG00000128891	0.99	195	0.016208	0.0248535	0.51431	7.89199e-05	3.08955e-05	0.0106367	0.023243	15:39746748-41746748	0.0830417
b_intermediate	ENSG00000128951	0.99	141	-0.00103608	0.00781675	0.894552	8.73649e-17		1	0.0352936	15:47670904-49670904	0.131826
b_intermediate	ENSG00000129250	0.99	166	0		1	9.59499e-17		1	8.87918e-16	17:4907284-6907284	0.100209
b_intermediate	ENSG00000129277	0.99	263	0.0138491	0.011513	0.22901	2.06022e-05	1.96448e-05	0.294301	0.0401755	17:33431403-35431403	0.108377
b_intermediate	ENSG00000129422	0.99	349	-0.00362465	0.010041	0.71811	2.66125e-05	2.03836e-05	0.191694	0.0537906	8:16897158-18897158	0.123585
b_intermediate	ENSG00000129667	0.99	341	-0.0219245	0.0160009	0.170624	6.3396e-06	2.74185e-05	0.817147	0.0308975	17:73475975-75475975	0.12709
b_intermediate	ENSG00000129990	0.99	544	-0.00461627	0.00858486	0.590769	3.99074e-152	1.07723e-147	0.99997	0.0604247	19:54675436-56675436	1.1533
b_intermediate	ENSG00000130255	0.99	360	0.00213219	0.0409731	0.958498	9.58533e-05	0.000111634	0.390541	0.014796	19:4593771-6593771	0.13749
b_intermediate	ENSG00000130312	0.99	321	-0.00341759	0.0118246	0.772564	3.16764e-05	1.79832e-05	0.0781633	0.0375838	19:16366278-18366278	0.108489
b_intermediate	ENSG00000130332	0.99	406	-0.00292189	0.00617261	0.635953	3.40701e-05	2.1164e-05	0.107439	0.0910695	19:1326902-3326902	0.123375
b_intermediate	ENSG00000130429	0.99	143	0.00744121	0.00874391	0.394761	5.11028e-16		1	0.0288788	7:98017281-100017281	0.107476
b_intermediate	ENSG00000130511	0.99	291	0.015139	0.0104631	0.147926	2.13554e-152	1.08621e-147	0.999984	0.0363513	19:17629112-19629112	0.203859
b_intermediate	ENSG00000130561	0.99	339	-0.0805284	0.0748129	0.28175	4.81061e-05	0.000189174	0.799268	0.00652715	2:233232920-235232920	0.141082
b_intermediate	ENSG00000130589	0.99	376	0.108158	0.0427539	0.0114137	1.7009e-05	0.000204706	0.93378	0.0148586	20:61196182-63196182	0.160952
b_intermediate	ENSG00000130731	0.99	318	-0.00338511	0.0116836	0.772022	1.1509e-156	5.18128e-152	0.999982	0.0221223	16:0-1673430	0.368102
b_intermediate	ENSG00000130811	0.99	268	0.00984819	0.013651	0.470647	2.09778e-05	1.4958e-05	0.160783	0.0283106	19:9226052-11226052	0.1207
b_intermediate	ENSG00000131143	0.99	615	-0.0145588	0.0214033	0.496368	2.83595e-05	3.85367e-05	0.461787	0.0276642	16:84793027-86793027	0.189487
b_intermediate	ENSG00000131370	0.99	279	-0.00258752	0.0120952	0.830602	1.48068e-05	1.34339e-05	0.270379	0.0329937	3:14487628-16487628	0.104666
b_intermediate	ENSG00000131634	0.99	359	-0.00459312	0.00484407	0.34303	3.61189e-155	1.68368e-150	0.999983	0.0954481	16:0-2586255	0.276443
b_intermediate	ENSG00000131981	0.99	117	0.0265575	0.0728534	0.715459	1.20355e-06	2.57381e-05	0.962703	0.00353636	14:55335382-57335382	0.0791945
b_intermediate	ENSG00000132185	0.99	284	0.0145102	0.0120408	0.228171	6.04663e-156	3.35567e-151	0.999986	0.0269629	1:160679899-162679899	0.364491
b_intermediate	ENSG00000132199	0.99	283	-0.0164765	0.00935978	0.0783487	2.05135e-152	9.36099e-148	0.999983	0.0420599	18:0-1674535	0.20084
b_intermediate	ENSG00000132334	0.99	321	-0.00513919	0.0133942	0.70121	2.38371e-16	6.34873e-11	0.999997	0.0307702	10:129509945-131509945	0.175004
b_intermediate	ENSG00000132436	0.99	208	0.00495496	0.0116495	0.670593	4.49466e-05	1.96373e-05	0.0220888	0.0432643	7:49501440-51501440	0.0870349
b_intermediate	ENSG00000132507	0.99	383	-0.0034588	0.00195641	0.0770715	1.73901e-05	1.5361e-05	0.257593	0.385019	17:6053580-8277907	0.126754
b_intermediate	ENSG00000132704	0.99	271	0.00744079	0.013348	0.577221	3.65399e-05	1.94079e-05	0.0597366	0.0351047	1:156673356-158673356	0.115463
b_intermediate	ENSG00000132740	0.99	260	0.0229701	0.0237576	0.333617	2.78798e-05	3.03325e-05	0.358021	0.0169214	11:67699775-69699775	0.105381
b_intermediate	ENSG00000133106	0.99	233	0.0044422	0.00710895	0.532054	9.0048e-06	1.52189e-05	0.55406	0.0651908	13:42549782-44549782	0.0998056
b_intermediate	ENSG00000133313	0.99	382	-0.00607817	0.00914883	0.506456	1.77679e-05	1.79822e-05	0.323113	0.0519023	18:71154931-73154931	0.126304
b_intermediate	ENSG00000133392	0.99	147	0.00937667	0.00608816	0.123524	4.42457e-06	1.6604e-05	0.789873	0.0602697	16:14820863-16878252	0.0995839
b_intermediate	ENSG00000133424	0.99	353	-0.00387922	0.00399212	0.33119	4.57806e-16		1	0.164542	22:32617801-34617801	0.183959
b_intermediate	ENSG00000133818	0.99	170	-0.031271	0.028276	0.268761	4.31726e-06	3.22101e-05	0.893375	0.0131979	11:13274550-15274550	0.0938261
b_intermediate	ENSG00000134215	0.99	221	-0.00460006	0.00885154	0.603279	8.91022e-156	5.21478e-151	0.999986	0.0291902	1:107484400-109484400	0.671277
b_intermediate	ENSG00000134759	0.99	185	0.00312032	0.00693225	0.652626	1.42082e-05	1.59637e-05	0.373447	0.0595076	18:32744766-34744766	0.104068
b_intermediate	ENSG00000134779	0.99	182	0.0110843	0.00757916	0.143613	5.78016e-17		1	0.0387728	18:33738404-35738404	0.142213
b_intermediate	ENSG00000134809	0.99	188	-0.00214959	0.00403625	0.594331	1.03961e-05	9.9983e-06	0.298439	0.114788	11:56283988-58847243	0.0898855
b_intermediate	ENSG00000134824	0.99	229	0.0200739	0.0126673	0.113035	2.5601e-05	2.27827e-05	0.261139	0.0371064	11:60599347-62599347	0.118441
b_intermediate	ENSG00000134825	0.99	234	0.0304117	0.00995075	0.00224145	1.67343e-152	1.02163e-147	0.999987	0.0418764	11:60560081-62560081	0.168277
b_intermediate	ENSG00000134996	0.99	310	8.91607e-05	0.00553785	0.987154	8.95173e-06	1.79985e-05	0.618935	0.0924776	9:76700084-78800549	0.109409
b_intermediate	ENSG00000135045	0.99	260	-0.0118693	0.0110032	0.280711	3.19281e-06	1.73211e-05	0.853754	0.0358626	9:76684439-78684439	0.123128
b_intermediate	ENSG00000135048	0.99	209	0.00246257	0.00496851	0.620151	1.51967e-152	1.11841e-147	0.999989	0.0809146	9:73350747-75350747	0.509977
b_intermediate	ENSG00000135070	0.99	194	-0.00725666	0.0145012	0.616781	9.79073e-17		1	0.0145022	9:87977839-89977839	0.152856
b_intermediate	ENSG00000135074	0.99	199	0.0108568	0.00728284	0.13603	3.52018e-07	1.07834e-05	0.973958	0.0503899	5:155877604-157877604	0.120443
b_intermediate	ENSG00000135250	0.99	187	0.00322991	0.0128376	0.801352	7.42797e-06	1.28341e-05	0.562746	0.0289309	7:104998889-106998889	0.0896332
b_intermediate	ENSG00000135318	0.99	160	0.00195709	0.00487825	0.688282	1.15025e-152	1.08095e-147	0.999992	0.0737294	6:85168265-87168265	0.402167
b_intermediate	ENSG00000135437	0.99	166	0.00757333	0.0075261	0.314284	7.00717e-05	1.72905e-05	5.06517e-05	0.100794	12:55213297-57213297	0.0794194
b_intermediate	ENSG00000135535	0.99	154	-0.00122716	0.00715584	0.863837	1.21033e-16		1	0.0373301	6:108699446-110699446	0.1356
b_intermediate	ENSG00000135541	0.99	170	-0.00658446	0.00577479	0.254199	5.14581e-05	2.34822e-05	0.0284255	0.117431	6:134739799-137103451	0.0887058
b_intermediate	ENSG00000135698	0.99	501	-0.000996807	0.00689935	0.885123	3.56961e-06	1.94105e-05	0.854091	0.0763729	16:81211418-83211418	0.161091
b_intermediate	ENSG00000135736	0.99	325	0.00874323	0.0162331	0.590159	6.76903e-05	3.23127e-05	0.0361845	0.0353945	16:56762401-58762401	0.132139
b_intermediate	ENSG00000135778	0.99	313	0.00623021	0.00710209	0.380359	5.0994e-15		1	0.0450264	1:231970242-234074916	0.193677
b_intermediate	ENSG00000135899	0.99	299	0.006591	0.0136627	0.629516	2.07273e-05	1.70143e-05	0.223137	0.0344453	2:230039578-232039578	0.104454
b_intermediate	ENSG00000135916	0.99	308	-0.00916988	0.00806509	0.255545	2.20548e-05	1.98882e-05	0.267455	0.0646044	2:230738466-232746739	0.107786
b_intermediate	ENSG00000135919	0.99	217	-0.00305798	0.00995515	0.75871	3.04809e-05	1.49695e-05	0.0417308	0.0419148	2:223851307-225925671	0.0886245
b_intermediate	ENSG00000135951	0.99	161	-0.00325446	0.00728117	0.654897	8.68295e-156	1.45327e-150	0.999995	0.0266398	2:98701153-100701153	0.240649
b_intermediate	ENSG00000135968	0.99	183	-0.00357867	0.00705378	0.611916	1.9068e-05	1.25326e-05	0.128143	0.0574077	2:108045638-110529701	0.10024
b_intermediate	ENSG00000135976	0.99	99	-0.000497669	0.00839186	0.95271	4.99173e-07	8.59607e-06	0.953693	0.0261033	2:96563745-98563745	0.0703199
b_intermediate	ENSG00000136003	0.99	245	7.14007e-06	0.00675637	0.999157	1.76718e-152	1.09191e-147	0.999987	0.0626445	12:107939901-109939901	0.623221
b_intermediate	ENSG00000136108	0.99	158	0.00768698	0.00775804	0.321763	5.45817e-155	5.10379e-150	0.999991	0.0201655	13:51669340-53669340	0.391061
b_intermediate	ENSG00000136147	0.99	180	0.00461497	0.0113881	0.685297	1.33635e-05	1.5832e-05	0.398624	0.0304647	13:49086244-51086244	0.0840511
b_intermediate	ENSG00000136153	0.99	227	-0.00477377	0.00919247	0.603542	1.92649e-16		1	0.0355119	13:75210324-77210324	0.162785
b_intermediate	ENSG00000136156	0.99	149	-0.00331006	0.00535199	0.536264	3.22172e-17		1	0.0484627	13:47913423-49913423	0.115967
b_intermediate	ENSG00000136238	0.99	247	0.00320686	0.00600201	0.593135	2.95962e-05	1.8012e-05	0.100354	0.0824686	7:5439945-7439945	0.0934942
b_intermediate	ENSG00000136240	0.99	233	0.024848	0.0071795	0.000538248	1.65833e-152	9.7512e-148	0.999986	0.0653334	7:5502367-7502367	0.191261
b_intermediate	ENSG00000136527	0.99	296	0.00847858	0.0238279	0.721971	8.01174e-06	2.02882e-05	0.692919	0.0185475	3:184658292-186658292	0.109382
b_intermediate	ENSG00000136573	0.99	319	0.00514971	0.00903639	0.568755	4.36316e-05	2.09468e-05	0.0372537	0.0636498	8:10337587-12851156	0.100966
b_intermediate	ENSG00000136732	0.99	223	0.00642093	0.0100383	0.522404	9.72062e-07	1.33363e-05	0.941895	0.0405491	2:126414593-128414593	0.119774
b_intermediate	ENSG00000136758	0.99	232	-0.0133049	0.0153874	0.387226	1.64712e-152	1.10795e-147	0.999988	0.0165164	10:26467486-28467486	0.186069
b_intermediate	ENSG00000136819	0.99	341	-0.00519289	0.0109495	0.635315	2.80198e-05	1.64466e-05	0.0884405	0.0387748	9:131580686-133580686	0.128026
b_intermediate	ENSG00000136932	0.99	239	-0.00410248	0.00660278	0.534385	1.5899e-05	1.32146e-05	0.228923	0.0600202	9:99677134-101677134	0.111835
b_intermediate	ENSG00000137106	0.99	263	-0.000163244	0.00808869	0.983898	3.70614e-05	2.20711e-05	0.0931169	0.0712598	9:36044437-38422656	0.0866807
b_intermediate	ENSG00000137154	0.99	352	0.00207676	0.00387784	0.592273	9.04262e-14		1	0.142683	9:18186114-20361448	0.175689
b_intermediate	ENSG00000137259	0.99	362	-0.00371853	0.00676599	0.582599	1.85134e-05	8.59288e-06	0.0312004	0.0718191	6:24430149-27498758	0.091692
b_intermediate	ENSG00000137338	0.99	406	-0.000960229	0.0055054	0.861539	1.98391e-155	2.2834e-150	0.999993	0.0517949	6:27187632-30260431	0.218295
b_intermediate	ENSG00000137393	0.99	218	0.00619798	0.00655928	0.3447	1.81663e-15		1	0.0558252	6:17384387-19401381	0.14399
b_intermediate	ENSG00000137571	0.99	98	0.0360898	0.0220844	0.102222	7.00909e-153	1.07779e-147	0.999995	0.0120365	8:70646461-72646461	0.115275
b_intermediate	ENSG00000137806	0.99	198	-0.0532622	0.0458165	0.245028	6.83442e-06	4.27269e-05	0.872916	0.00739874	15:40783388-42783388	0.0973959
b_intermediate	ENSG00000137876	0.99	236	-0.00913744	0.0102969	0.374866	5.61512e-17	2.63314e-11	0.999998	0.0242999	15:54423242-56423242	0.170752
b_intermediate	ENSG00000138326	0.99	266	-0.0152694	0.00999377	0.126539	1.9598e-152	9.56589e-148	0.999984	0.0416279	10:78763775-80763775	0.202347
b_intermediate	ENSG00000138639	0.99	144	0.00296377	0.00403503	0.462638	6.41485e-05	1.87202e-05	0.000610954	0.178028	4:85474175-87563698	0.0710137
b_intermediate	ENSG00000138744	0.99	252	-0.00772673	0.00838377	0.356722	1.36841e-15		1	0.0347635	4:75860040-77929593	0.157105
b_intermediate	ENSG00000138767	0.99	230	-0.00330375	0.00826254	0.689269	1.15029e-05	1.82177e-05	0.527772	0.0515079	4:77717276-79717276	0.0886431
b_intermediate	ENSG00000139192	0.99	349	0.020451	0.0111349	0.0662603	4.02852e-05	3.34854e-05	0.22895	0.0505458	12:5567787-7567787	0.130815
b_intermediate	ENSG00000139278	0.99	205	0.0189186	0.0100386	0.0594863	1.18152e-05	1.62543e-05	0.467292	0.0446921	12:74670549-76670549	0.0979824
b_intermediate	ENSG00000139372	0.99	291	0.00314539	0.0141143	0.823652	8.99823e-06	1.61694e-05	0.57787	0.0264609	12:103345056-105345056	0.113988
b_intermediate	ENSG00000139436	0.99	72	-0.022903	0.00947399	0.0156292	5.37015e-153	1.25522e-147	0.999997	0.0282515	12:110207445-112207445	0.294734
b_intermediate	ENSG00000139517	0.99	320	0		1	3.537e-05		1	2.04278e-13	13:27098867-29098867	0.519472
b_intermediate	ENSG00000139746	0.99	201	-0.00491898	0.0116801	0.673652	2.68778e-05	1.562e-05	0.0852985	0.0356196	13:78864490-80864490	0.086307
b_intermediate	ENSG00000140105	0.99	330	-0.000419875	0.00276494	0.8793	8.18741e-155	3.26475e-150	0.99998	0.172893	14:99726478-101924288	0.289813
b_intermediate	ENSG00000140379	0.99	322	-0.000266573	0.00214414	0.901057	1.79541e-16		1	0.325142	15:79032113-81512343	0.19019
b_intermediate	ENSG00000140391	0.99	136	-0.00185209	0.00404315	0.646894	2.78012e-155	2.92985e-150	0.999992	0.0776186	15:76286869-78376183	0.222405
b_intermediate	ENSG00000140988	0.99	328	-0.00664701	0.00361032	0.0656045	4.58786e-07	1.49274e-05	0.975481	0.162516	16:1014834-3081377	0.132484
b_intermediate	ENSG00000141013	0.99	199	0.0324578	0.0254202	0.201654	1.20741e-05	2.36588e-05	0.609812	0.0137646	16:88850117-90850117	0.0977752
b_intermediate	ENSG00000141027	0.99	183	-0.0119074	0.0123712	0.335793	4.10244e-156	3.19303e-151	0.99999	0.0156747	17:15184051-17184051	0.353675
b_intermediate	ENSG00000141252	0.99	366	0.028664	0.0122411	0.0192005	2.69461e-152	1.06794e-147	0.99998	0.0256246	17:0-1464291	0.238124
b_intermediate	ENSG00000141447	0.99	228	0.00939472	0.00882163	0.286893	1.61952e-152	1.05419e-147	0.999988	0.0481182	18:20977840-23440627	0.530662
b_intermediate	ENSG00000141504	0.99	343	-0.0128974	0.0246941	0.601472	1.54961e-05	2.2662e-05	0.494106	0.0167204	17:6482779-8482779	0.116481
b_intermediate	ENSG00000141698	0.99	242	-0.00338657	0.0129665	0.793956	0.00019705	4.01981e-05	9.48758e-07	0.070592	17:38976024-40976024	0.105426
b_intermediate	ENSG00000141759	0.99	191	-0.0159417	0.00880846	0.0703237	1.35464e-152	1.04717e-147	0.99999	0.0306755	18:76940484-78940484	0.157305
b_intermediate	ENSG00000141933	0.99	346	0.0489788	0.080742	0.544111	6.83996e-05	0.000201201	0.733889	0.00767734	19:0-1522145	0.225362
b_intermediate	ENSG00000142089	0.99	229	-0.0238078	0.0196401	0.225435	3.61346e-05	2.87996e-05	0.209591	0.0250967	11:0-1305619	0.121055
b_intermediate	ENSG00000142102	0.99	229	0.0101994	0.0193369	0.597875	4.42619e-05	3.24104e-05	0.172042	0.0301038	11:0-1295670	0.111148
b_intermediate	ENSG00000142188	0.99	291	-0.00328693	0.012345	0.790043	2.21842e-05	1.69035e-05	0.189384	0.0344713	21:33850744-35850744	0.114918
b_intermediate	ENSG00000142227	0.99	330	-0.0123881	0.0155782	0.426484	4.39168e-06	1.61866e-05	0.786148	0.0232787	19:47840576-49840576	0.121498
b_intermediate	ENSG00000142534	0.99	333	-0.0152389	0.00772216	0.0484507	2.47447e-152	1.11968e-147	0.999982	0.0599508	19:48999345-51148052	0.214601
b_intermediate	ENSG00000142669	0.99	191	0.00861433	0.00425699	0.0430144	8.88974e-06	1.08581e-05	0.412948	0.118022	1:25650550-27650550	0.101597
b_intermediate	ENSG00000142676	0.99	245	-0.00552328	0.00395965	0.163049	5.46352e-05	1.83708e-05	0.0029392	0.21839	1:23003923-25155233	0.0916593
b_intermediate	ENSG00000142856	0.99	194	-0.00589226	0.00587893	0.316214	4.79827e-06	1.32885e-05	0.718036	0.0719072	1:62893394-64893394	0.109782
b_intermediate	ENSG00000142937	0.99	174	0.00407541	0.00337627	0.227403	2.25726e-05	1.33079e-05	0.0898502	0.182242	1:44070535-46901370	0.0777378
b_intermediate	ENSG00000143149	0.99	283	0.00156018	0.0200622	0.938013	2.05972e-152	1.15116e-147	0.999986	0.0139419	1:164656104-166656104	0.726848
b_intermediate	ENSG00000143156	0.99	175	0.00287816	0.00919181	0.754188	3.0233e-155	2.42428e-150	0.99999	0.0392523	1:167282261-169282261	0.282826
b_intermediate	ENSG00000143198	0.99	296	-0.00184495	0.00295761	0.53276	2.0047e-16		1	0.191764	1:164510264-166654498	0.165678
b_intermediate	ENSG00000143297	0.99	289	0.000734248	0.00260755	0.778261	4.13801e-05	1.70486e-05	0.0152165	0.322232	1:156479092-158767362	0.0915425
b_intermediate	ENSG00000143333	0.99	197	-0.00303714	0.0117779	0.796509	1.80358e-05	1.3917e-05	0.194992	0.0324685	1:181684842-183684842	0.102602
b_intermediate	ENSG00000143641	0.99	283	0.000704806	0.00583114	0.903795	2.61908e-05	1.77265e-05	0.139543	0.0917636	1:229413313-231413313	0.0978076
b_intermediate	ENSG00000143653	0.99	315	-0.0163769	0.0115727	0.157029	2.29187e-152	1.2995e-147	0.999986	0.029018	1:245858531-247858531	0.214257
b_intermediate	ENSG00000143669	0.99	280	0.00992651	0.0124765	0.426255	6.88391e-05	3.03504e-05	0.0233206	0.0493808	1:235060473-237103998	0.124171
b_intermediate	ENSG00000143753	0.99	172	-0.00108743	0.0107206	0.919207	1.06814e-05	1.25173e-05	0.393476	0.0389314	1:223415509-225415509	0.0799177
b_intermediate	ENSG00000143924	0.99	232	0.00330042	0.0155014	0.831396	6.95825e-05	2.92351e-05	0.0173079	0.0384559	2:41325560-43325560	0.113523
b_intermediate	ENSG00000144115	0.99	81	-0.0072391	0.00907388	0.424989	7.5018e-15		1	0.0283057	2:87480604-89480604	0.0949981
b_intermediate	ENSG00000144182	0.99	97	0.0109081	0.0244881	0.655998	1.16055e-05	1.32632e-05	0.381567	0.0104132	2:98023719-100023719	0.06548
b_intermediate	ENSG00000144224	0.99	87	0.00636016	0.0171824	0.711267	2.90979e-06	7.14144e-06	0.683677	0.0132824	2:136099339-138099339	0.0671039
b_intermediate	ENSG00000144645	0.99	266	-0.00737124	0.0293162	0.801475	1.68594e-156	8.35225e-152	0.999984	0.00642564	3:30593820-32593820	0.272171
b_intermediate	ENSG00000144713	0.99	327	0.00711718	0.00933931	0.44602	1.60606e-05	2.093e-05	0.442875	0.0571035	3:11900430-13900430	0.114417
b_intermediate	ENSG00000144791	0.99	275	-0.00230099	0.00303215	0.447934	2.00267e-16		1	0.164844	3:44409844-46808495	0.151038
b_intermediate	ENSG00000144802	0.99	148	-0.0203609	0.0151944	0.180235	2.79201e-05	1.68646e-05	0.0978135	0.0274168	3:100602063-102602063	0.0823486
b_intermediate	ENSG00000144895	0.99	234	-0.00284514	0.0102006	0.780306	1.9267e-05	1.28716e-05	0.134429	0.0407181	3:149270822-151303667	0.0933118
b_intermediate	ENSG00000144909	0.99	144	0.0318805	0.0641486	0.619204	1.03327e-152	1.00166e-147	0.999992	0.00370693	3:124989784-126989784	0.135671
b_intermediate	ENSG00000145088	0.99	169	-0.000171198	0.00281276	0.951467	2.51284e-05	1.46781e-05	0.0869032	0.231997	3:119573295-123277268	0.0710132
b_intermediate	ENSG00000145365	0.99	198	0.00394478	0.00472747	0.404035	1.71923e-05	1.2326e-05	0.163077	0.102656	4:111871406-114187346	0.0851848
b_intermediate	ENSG00000145390	0.99	182	0.00428963	0.00405587	0.290221	6.41369e-06	1.25971e-05	0.610654	0.119349	4:119056815-121114100	0.0819354
b_intermediate	ENSG00000145425	0.99	114	-0.0037821	0.00309313	0.221428	3.45569e-06	6.05036e-06	0.567894	0.186493	4:150450902-152801938	0.0787857
b_intermediate	ENSG00000145736	0.99	61	0.00267002	0.00386954	0.490188	4.86292e-17		1	0.1204	5:69675326-71675326	0.0617428
b_intermediate	ENSG00000145741	0.99	213	-0.000850719	0.0113832	0.940426	2.08906e-06	1.43546e-05	0.884291	0.0352464	5:71689328-73689328	0.104412
b_intermediate	ENSG00000146066	0.99	214	-0.0016402	0.015817	0.917409	6.91426e-05	3.23126e-05	0.0323708	0.0322185	5:174830600-176830600	0.111496
b_intermediate	ENSG00000146386	0.99	261	0.0363345	0.0292702	0.214477	1.91923e-152	1.00623e-147	0.999985	0.00995538	6:138343892-140343892	0.193966
b_intermediate	ENSG00000146409	0.99	212	0		1	1.36777e-16		1	6.14786e-14	6:132178712-134178712	0.113645
b_intermediate	ENSG00000146574	0.99	262	0.00247612	0.00960422	0.796549	3.69423e-05	2.00949e-05	0.0660045	0.0612495	7:5869304-7869304	0.0944135
b_intermediate	ENSG00000146576	0.99	222	-0.00654452	0.018309	0.720757	2.47602e-05	2.04167e-05	0.22523	0.0247371	7:5697294-7697294	0.0944049
b_intermediate	ENSG00000146707	0.99	185	0.000853015	0.00636857	0.893449	2.87468e-05	1.42848e-05	0.044177	0.0792833	7:75216384-77226733	0.080723
b_intermediate	ENSG00000147324	0.99	268	-0.0128018	0.00615381	0.0374981	1.90745e-152	1.09441e-147	0.999986	0.0559336	8:7610267-9629129	0.193115
b_intermediate	ENSG00000147421	0.99	258	0.00480472	0.00337113	0.154083	2.49421e-05	1.67758e-05	0.137069	0.192486	8:27909523-30085798	0.120205
b_intermediate	ENSG00000147454	0.99	337	-0.0406346	0.0321423	0.206154	2.47558e-152	1.04631e-147	0.999981	0.00854148	8:22446253-24446253	0.256676
b_intermediate	ENSG00000147649	0.99	199	-0.00763923	0.0231171	0.741054	1.56329e-05	1.40878e-05	0.267139	0.0136503	8:97645801-99645801	0.0894611
b_intermediate	ENSG00000147813	0.99	255	0.00580402	0.00368229	0.11498	5.36606e-154	3.39923e-149	0.999987	0.14106	8:143657269-145676862	0.230314
b_intermediate	ENSG00000148290	0.99	416	0.00990456	0.00625272	0.113184	3.0028e-152	9.71698e-148	0.999975	0.083389	9:135291063-137291063	0.243306
b_intermediate	ENSG00000148803	0.99	223	-0.0126512	0.0172274	0.462726	7.74627e-17	2.87176e-11	0.999998	0.0140706	10:134045035-136045035	0.159779
b_intermediate	ENSG00000149273	0.99	234	0.0022852	0.00466655	0.624348	4.94563e-05	1.96331e-05	0.0117681	0.156208	11:74102697-76247871	0.0918128
b_intermediate	ENSG00000149548	0.99	276	8.7612e-16	3.24802e-10	0.999998	6.36319e-17	2.84508e-11	0.999998	1.47813e-13	11:123853470-125853470	0.159048
b_intermediate	ENSG00000149577	0.99	351	-0.0106176	0.00781594	0.174318	7.09853e-05	2.51405e-05	0.00474953	0.0883139	11:116003528-118003528	0.119066
b_intermediate	ENSG00000150625	0.99	228	0.00519515	0.0052623	0.323525	8.08647e-16		1	0.0757162	4:175935913-177935913	0.169541
b_intermediate	ENSG00000151532	0.99	256	-0.0094706	0.015378	0.537992	1.23254e-15		1	0.0248383	10:113847723-115847723	0.152633
b_intermediate	ENSG00000151773	0.99	246	-0.022625	0.0198121	0.253462	2.52317e-05	2.71458e-05	0.352636	0.0215897	13:43420473-45420473	0.107953
b_intermediate	ENSG00000152056	0.99	216	-0.00523027	0.00566447	0.355827	2.79729e-05	1.54056e-05	0.0694079	0.0897352	2:223685044-225685044	0.105034
b_intermediate	ENSG00000152133	0.99	307	-0.0133902	0.0062075	0.0309974	2.85128e-05	1.97009e-05	0.147817	0.101288	2:36223720-38292890	0.118768
b_intermediate	ENSG00000152213	0.99	185	-0.000346632	0.00386214	0.928485	1.05466e-05	1.57842e-05	0.504022	0.190638	13:49194394-51194394	0.0872397
b_intermediate	ENSG00000152219	0.99	156	-0.00248615	0.00642712	0.698888	9.0045e-06	1.09143e-05	0.40936	0.054242	11:29311493-31382899	0.0749977
b_intermediate	ENSG00000152348	0.99	223	-0.00910737	0.00660027	0.167634	1.60332e-152	1.00114e-147	0.999987	0.0447841	5:80561369-82561369	0.404823
b_intermediate	ENSG00000152558	0.99	238	0.0198713	0.0250981	0.428509	4.75225e-05	3.96783e-05	0.231036	0.0185144	11:101359035-103359035	0.106679
b_intermediate	ENSG00000152689	0.99	303	0.00148056	0.00419302	0.724013	3.08985e-15		1	0.146789	2:32734126-34786259	0.16615
b_intermediate	ENSG00000153113	0.99	201	0.0115189	0.00696165	0.0980013	2.014e-05	1.27885e-05	0.115292	0.0649259	5:94982514-97055470	0.08846
b_intermediate	ENSG00000153283	0.99	187	-0.0020599	0.00273822	0.451885	2.51116e-05	1.16892e-05	0.0316927	0.307192	3:110185562-112610278	0.0841546
b_intermediate	ENSG00000153406	0.99	339	-0.0190096	0.00867742	0.0284739	2.38278e-05	2.09792e-05	0.256049	0.0710891	16:3440745-5440745	0.120256
b_intermediate	ENSG00000154319	0.99	319	-0.0197494	0.0136248	0.147194	3.4551e-05	1.87893e-05	0.0659355	0.0445041	8:10347833-12347833	0.127289
b_intermediate	ENSG00000154518	0.99	206	0.00650484	0.00725708	0.370069	3.24222e-07	1.13103e-05	0.977131	0.0454366	2:175022092-177479010	0.107102
b_intermediate	ENSG00000154589	0.99	203	-0.000536312	0.00592526	0.92788	1.19417e-05	1.16839e-05	0.306749	0.0829678	8:73904136-75904136	0.0873954
b_intermediate	ENSG00000155158	0.99	334	-0.00665943	0.0111908	0.551789	2.4508e-152	1.4168e-147	0.999986	0.0351325	9:14302613-16302613	0.348871
b_intermediate	ENSG00000155368	0.99	212	0.0186823	0.0114245	0.101988	1.5238e-152	1.03571e-147	0.999988	0.0296243	2:119113520-121113520	0.376721
b_intermediate	ENSG00000155465	0.99	407	0.00549619	0.00763949	0.471867	4.94206e-15		1	0.069348	14:22273114-24300392	0.199148
b_intermediate	ENSG00000155542	0.99	272	0.00441416	0.0130523	0.735221	3.82229e-05	2.0091e-05	0.0571078	0.0352287	5:55213410-57213410	0.100048
b_intermediate	ENSG00000156171	0.99	308	-0.00783419	0.00338592	0.0206811	2.27348e-152	1.09382e-147	0.999983	0.163232	1:110318291-112682118	0.575694
b_intermediate	ENSG00000156261	0.99	180	-0.00153796	0.00241022	0.52341	6.06659e-155	4.91883e-150	0.99999	0.167019	21:28919063-31467677	0.2715
b_intermediate	ENSG00000156482	0.99	186	0.00424495	0.0174653	0.807967	8.87395e-06	1.35144e-05	0.51142	0.0216823	8:98057150-100057150	0.0896652
b_intermediate	ENSG00000157326	0.99	324	0		1	3.43887e-16		1	1.2017e-13	14:23478799-25478799	0.140678
b_intermediate	ENSG00000157483	0.99	268	0.0182113	0.0115717	0.115538	7.4722e-06	1.62985e-05	0.646623	0.0379266	15:58695482-60695482	0.114445
b_intermediate	ENSG00000157734	0.99	147	0.0167151	0.0145443	0.250453	3.44559e-06	9.75972e-06	0.724057	0.0159988	15:63352932-65352932	0.0791705
b_intermediate	ENSG00000158773	0.99	291	-0.00133347	0.00879815	0.879532	8.18459e-06	1.59007e-05	0.606742	0.0467255	1:159813763-162054054	0.10048
b_intermediate	ENSG00000158985	0.99	71	-0.0104227	0.0813442	0.898046	0.000125113	8.99771e-05	0.164376	0.00778774	5:129628103-131628103	0.0749216
b_intermediate	ENSG00000159733	0.99	238	0.000676604	0.015643	0.9655	1.56683e-05	1.44521e-05	0.278295	0.0244916	4:1403871-3403871	0.0903111
b_intermediate	ENSG00000160124	0.99	214	0.00411447	0.00496948	0.4077	1.87728e-05	1.63867e-05	0.251957	0.0950846	3:120962478-123131777	0.0991945
b_intermediate	ENSG00000160201	0.99	417	0.00638941	0.0302409	0.832666	5.91162e-05	5.2953e-05	0.264256	0.0189978	21:43510021-45510021	0.132622
b_intermediate	ENSG00000160213	0.99	362	-0.00369278	0.00355593	0.299044	5.08531e-05	2.02252e-05	0.0119254	0.234414	21:44163867-46294497	0.11394
b_intermediate	ENSG00000160255	0.99	376	0.00074022	0.00313285	0.813218	1.31864e-05	1.4884e-05	0.375647	0.249396	21:45324328-47328099	0.108975
b_intermediate	ENSG00000160284	0.99	289	-0.00735225	0.00605098	0.224347	2.07964e-152	1.16395e-147	0.999986	0.0630446	21:46574836-49026630	0.187712
b_intermediate	ENSG00000160439	0.99	540	0.0161944	0.0123877	0.19111	3.95338e-152	1.22831e-147	0.999974	0.032804	19:54554076-56554076	0.498581
b_intermediate	ENSG00000160602	0.99	140	-0.00351732	0.00807061	0.662969	2.90429e-05	1.14263e-05	0.0110294	0.0551292	17:26136692-28136692	0.0838966
b_intermediate	ENSG00000160613	0.99	361	0.0224338	0.0157868	0.155303	5.99844e-05	3.68857e-05	0.103902	0.0379372	11:116083373-118083373	0.128382
b_intermediate	ENSG00000160844	0.99	165	0.00237965	0.00763269	0.755215	7.95973e-17		1	0.0369361	7:98810643-100810643	0.111927
b_intermediate	ENSG00000160856	0.99	277	0.000584606	0.00656296	0.929021	3.87244e-05	1.63166e-05	0.0176296	0.0692211	1:156668993-158668993	0.0902767
b_intermediate	ENSG00000160948	0.99	149	-0.00555782	0.0109686	0.612362	9.47786e-156	9.43298e-151	0.999992	0.0327485	8:144642886-146642886	0.417438
b_intermediate	ENSG00000160991	0.99	172	-0.000314606	0.0363969	0.993103	3.15465e-05	3.42719e-05	0.357324	0.00921167	7:101043576-103043576	0.0839045
b_intermediate	ENSG00000160999	0.99	189	0.00649626	0.0118734	0.584293	3.03277e-05	1.14892e-05	0.00829902	0.0332145	7:100950500-102950500	0.0802023
b_intermediate	ENSG00000161011	0.99	386	0.00549788	0.00790547	0.486772	9.87735e-06	1.89777e-05	0.602734	0.058198	5:178280775-180280775	0.128901
b_intermediate	ENSG00000161016	0.99	80	5.76472e-05	0.00145159	0.968322	1.72349e-17		1	0.23677	8:144507862-147235459	0.0918615
b_intermediate	ENSG00000161265	0.99	294	-0.00784851	0.0234786	0.738166	4.56998e-05	3.62599e-05	0.207547	0.0209548	19:35244753-37244753	0.100904
b_intermediate	ENSG00000161692	0.99	191	0.0149538	0.0185828	0.420986	4.35634e-05	2.49342e-05	0.0806137	0.0265474	17:41797898-43797898	0.08553
b_intermediate	ENSG00000161929	0.99	393	-0.00247448	0.00473726	0.60143	3.11737e-155	1.12119e-150	0.999978	0.0835501	17:3817717-6326341	0.43834
b_intermediate	ENSG00000161981	0.99	197	0.00458876	0.00745585	0.538253	4.31819e-16		1	0.0374746	16:0-1115041	0.133886
b_intermediate	ENSG00000162520	0.99	179	0.0294169	0.0263044	0.263428	1.28679e-152	1.14549e-147	0.999991	0.00993295	1:32107443-34107443	0.152335
b_intermediate	ENSG00000162585	0.99	225	-0.00929532	0.0112812	0.409958	1.65056e-152	1.01284e-147	0.999987	0.0354835	1:1110848-3110848	0.28534
b_intermediate	ENSG00000162817	0.99	179	0.00345811	0.0213331	0.871227	2.01896e-05	1.48582e-05	0.174204	0.0156782	1:219865733-221865733	0.086241
b_intermediate	ENSG00000162924	0.99	202	-0.00768864	0.00552171	0.16379	4.6827e-05	1.32371e-05	0.000403846	0.12022	2:59807555-62481090	0.0958855
b_intermediate	ENSG00000162929	0.99	189	0.0405925	0.0143399	0.00464404	1.35054e-152	1.06444e-147	0.99999	0.0306091	2:60317997-62317997	0.174301
b_intermediate	ENSG00000163029	0.99	163	-0.00465409	0.011618	0.68872	5.74738e-17		1	0.0283645	2:17910163-19910163	0.144545
b_intermediate	ENSG00000163131	0.99	158	-0.0476579	0.024182	0.0487466	0.000577831	0.000125738	4.3168e-06	0.089358	1:149737220-151737220	0.076355
b_intermediate	ENSG00000163319	0.99	218	0.00682959	0.00917904	0.456851	2.30749e-06	1.38029e-05	0.867233	0.031481	4:83364808-85364808	0.119882
b_intermediate	ENSG00000163328	0.99	225	0.00893792	0.00593297	0.131944	1.03943e-05	1.91584e-05	0.587441	0.0819512	2:174255983-176255983	0.113216
b_intermediate	ENSG00000163406	0.99	162	-0.00872745	0.00889785	0.326667	2.11987e-05	1.39654e-05	0.129029	0.0507548	3:120546511-122546511	0.0821822
b_intermediate	ENSG00000163468	0.99	212	-0.00823173	0.0120531	0.494636	7.70207e-06	1.3766e-05	0.57582	0.0298562	1:155299392-157299392	0.111584
b_intermediate	ENSG00000163492	0.99	236	0.00373868	0.0126617	0.767783	3.17505e-16		1	0.0151449	2:178926165-180926165	0.142297
b_intermediate	ENSG00000163584	0.99	228	-0.00389831	0.00554392	0.48195	4.15271e-06	1.25367e-05	0.74046	0.0683905	3:169582888-171582888	0.098938
b_intermediate	ENSG00000163596	0.99	137	0.0125089	0.00700024	0.0739488	2.03835e-05	1.24317e-05	0.101082	0.0599745	2:202631359-204631359	0.0753517
b_intermediate	ENSG00000163617	0.99	176	0.0199949	0.0263182	0.447412	1.23328e-152	9.84614e-148	0.99999	0.0111519	3:112795834-114795834	0.159665
b_intermediate	ENSG00000163644	0.99	239	0.00351487	0.0285159	0.901901	3.19246e-05	2.74884e-05	0.245485	0.0156465	4:88209681-90209681	0.12505
b_intermediate	ENSG00000163687	0.99	160	0.00729892	0.0110381	0.508453	5.84328e-06	1.15206e-05	0.612013	0.0305817	3:57186719-59186719	0.0786285
b_intermediate	ENSG00000163870	0.99	191	-0.00742132	0.0117331	0.527054	1.81185e-16		1	0.0238462	3:126408909-128408909	0.130894
b_intermediate	ENSG00000163947	0.99	174	0.0153547	0.00736267	0.0370256	3.17185e-06	1.14891e-05	0.782491	0.0574073	3:55764329-57764329	0.0880773
b_intermediate	ENSG00000163958	0.99	334	-0.00928346	0.0102754	0.366278	2.8616e-05	1.752e-05	0.102399	0.0463091	3:194937410-196937410	0.109951
b_intermediate	ENSG00000164039	0.99	109	-0.0191408	0.0102297	0.0613314	7.86097e-153	1.01271e-147	0.999994	0.0198068	4:103249776-105249776	0.128068
b_intermediate	ENSG00000164111	0.99	201	-0.000243007	0.0408583	0.995255	0.000187989	0.00015339	0.220363	0.0158618	4:121606919-123606919	0.0949323
b_intermediate	ENSG00000164182	0.99	150	-0.0111276	0.00612383	0.0692028	1.06748e-155	1.04606e-150	0.999992	0.0384037	5:59310763-61574697	0.176207
b_intermediate	ENSG00000164305	0.99	359	-0.0234447	0.0173737	0.177198	2.65457e-152	1.11609e-147	0.999981	0.0196137	4:184148372-186148372	0.389003
b_intermediate	ENSG00000164308	0.99	170	0.00535297	0.00415212	0.197324	2.24985e-05	1.36991e-05	0.100522	0.125887	5:95173139-97441576	0.0782168
b_intermediate	ENSG00000164346	0.99	253	-0.00583229	0.00359222	0.104463	1.81731e-152	1.00156e-147	0.999986	0.138769	5:73151336-75151336	0.304287
b_intermediate	ENSG00000164587	0.99	317	-0.0393584	0.0120252	0.00106414	2.29265e-152	1.27234e-147	0.999986	0.0405521	5:148803606-150803606	0.22202
b_intermediate	ENSG00000164978	0.99	195	-0.00502202	0.0070641	0.477132	5.72687e-05	1.50739e-05	0.000145166	0.0858383	9:32635164-35346282	0.0758638
b_intermediate	ENSG00000165029	0.99	234	0.0231093	0.013013	0.0757556	6.20308e-06	1.55281e-05	0.689544	0.0322042	9:106680458-108686241	0.106122
b_intermediate	ENSG00000165066	0.99	224	0.00941902	0.00965194	0.32913	4.48746e-06	1.26351e-05	0.722471	0.0363479	8:40450296-42450296	0.101825
b_intermediate	ENSG00000165410	0.99	284	-0.0304151	0.0134846	0.0240985	0.000106603	4.80752e-05	0.0265944	0.0491734	14:34184246-36184246	0.109189
b_intermediate	ENSG00000165502	0.99	190	0.000969601	0.00226124	0.668075	1.44994e-16		1	0.189688	14:48774636-51449399	0.125681
b_intermediate	ENSG00000165527	0.99	161	0.00788456	0.0086832	0.363866	2.5987e-15		1	0.0273582	14:49087753-51087753	0.139416
b_intermediate	ENSG00000165629	0.99	426	-0.00237268	0.0425906	0.955574	8.48149e-05	0.000111877	0.448388	0.012286	10:6777199-8777199	0.142678
b_intermediate	ENSG00000165637	0.99	112	0.00142751	0.00809015	0.85994	6.75635e-06	1.30488e-05	0.604616	0.0376095	10:75845632-77845632	0.067812
b_intermediate	ENSG00000165716	0.99	200	0.0084144	0.00717365	0.240812	4.63609e-16		1	0.0529027	9:138622646-140622646	0.160897
b_intermediate	ENSG00000165752	0.99	404	0.0135119	0.00623875	0.0303256	2.49376e-155	8.99018e-151	0.999978	0.0587567	10:133144005-135181967	0.448966
b_intermediate	ENSG00000165810	0.99	224	4.42678e-05	0.00493388	0.992841	1.63878e-05	1.21342e-05	0.176842	0.106132	5:179474080-181474080	0.09042
b_intermediate	ENSG00000165929	0.99	307	0.0047451	0.0100594	0.637136	2.79216e-06	1.35235e-05	0.836426	0.0357656	14:91320405-93320405	0.121699
b_intermediate	ENSG00000166164	0.99	310	0.00736198	0.0275693	0.789442	2.17066e-05	2.27355e-05	0.339707	0.0173576	16:49350210-51350210	0.11812
b_intermediate	ENSG00000166275	0.99	156	-0.000809146	0.011895	0.945767	2.46267e-05	1.12201e-05	0.0281731	0.030368	10:103611764-105611764	0.0711763
b_intermediate	ENSG00000166347	0.99	394	-0.00206146	0.00285628	0.470461	3.30856e-05	1.93303e-05	0.0869718	0.223771	18:70900332-73051422	0.12447
b_intermediate	ENSG00000166405	0.99	364	-0.0286893	0.0154986	0.0641568	2.68684e-152	1.07645e-147	0.99998	0.0256055	11:7122932-9126235	0.530322
b_intermediate	ENSG00000166435	0.99	224	0.00268549	0.00227661	0.238159	1.68222e-06	1.2509e-05	0.893023	0.214037	11:73406186-75822891	0.100255
b_intermediate	ENSG00000166441	0.99	304	0.00374224	0.00448261	0.40381	5.72466e-06	1.47236e-05	0.697418	0.0971147	11:7646763-9751640	0.1159
b_intermediate	ENSG00000166471	0.99	212	-0.00923108	0.00740372	0.212465	7.46289e-156	5.42595e-151	0.999989	0.0317166	11:8250359-10250359	0.299334
b_intermediate	ENSG00000166582	0.99	190	-0.0032375	0.00598146	0.588332	1.31254e-152	1.07144e-147	0.99999	0.0437783	17:15235462-17235462	0.497205
b_intermediate	ENSG00000166619	0.99	206	-0.00773911	0.0108126	0.474145	1.50445e-152	1.08731e-147	0.999989	0.0368095	20:35121721-37121721	0.563054
b_intermediate	ENSG00000166770	0.99	497	-0.00366821	0.00526724	0.486166	3.74914e-155	1.0021e-150	0.99997	0.0921373	19:55991302-58086259	0.55085
b_intermediate	ENSG00000166801	0.99	165	-0.00707719	0.00682099	0.299475	7.83917e-06	8.85089e-06	0.375783	0.0525316	11:57930836-59930836	0.0752127
b_intermediate	ENSG00000166821	0.99	186	0.0355474	0.0189956	0.0612966	1.34236e-152	1.19604e-147	0.999991	0.0179402	15:89878640-91878640	0.146616
b_intermediate	ENSG00000166839	0.99	148	0.00677284	0.00587043	0.248615	1.06877e-152	1.09892e-147	0.999992	0.045837	15:64172961-66172961	0.467224
b_intermediate	ENSG00000166896	0.99	155	0.00666498	0.0141631	0.637935	0.000125907	3.04616e-05	3.57619e-05	0.059552	12:57350631-59350631	0.0835376
b_intermediate	ENSG00000166913	0.99	281	0.011181	0.0109096	0.305424	1.22022e-155	6.88859e-151	0.999986	0.0297627	20:42514203-44514203	0.229529
b_intermediate	ENSG00000167261	0.99	112	-0.0106414	0.0175357	0.543955	1.27121e-05	1.2949e-05	0.326247	0.02025	16:66850700-68850700	0.0632956
b_intermediate	ENSG00000167468	0.99	450	0.00930303	0.010399	0.370996	6.72592e-05	3.07456e-05	0.0286985	0.0684141	19:104078-2104078	0.146886
b_intermediate	ENSG00000167515	0.99	396	0.00435129	0.0108754	0.689079	2.80841e-05	1.55229e-05	0.0704197	0.0419406	16:87928417-89928417	0.127394
b_intermediate	ENSG00000167526	0.99	330	0.00437393	0.00282069	0.120983	1.31666e-05	1.18051e-05	0.264705	0.275787	16:88399744-90665747	0.112612
b_intermediate	ENSG00000167613	0.99	492	0.0261939	0.0412088	0.525012	2.0019e-05	5.14226e-05	0.697052	0.0128344	19:53864415-55864415	0.165874
b_intermediate	ENSG00000167747	0.99	509	-0.0501249	0.0316629	0.113403	3.69453e-152	1.15244e-147	0.999974	0.0151787	19:50297825-52297825	0.297141
b_intermediate	ENSG00000167766	0.99	481	-0.00516531	0.00963616	0.591935	7.31048e-06	2.18064e-05	0.737441	0.0587226	19:52122472-54155354	0.158072
b_intermediate	ENSG00000168028	0.99	207	-0.00748098	0.00537143	0.1637	1.47946e-152	1.03422e-147	0.999989	0.0614472	3:38437665-40507945	0.163285
b_intermediate	ENSG00000168066	0.99	193	-0.0101323	0.0174738	0.562011	0.000303366	6.65981e-05	5.23429e-06	0.0613645	11:63561908-65561908	0.143935
b_intermediate	ENSG00000168071	0.99	177	0.0105743	0.0150287	0.481679	1.79904e-05	1.77985e-05	0.312123	0.0267799	11:63115137-65115137	0.083432
b_intermediate	ENSG00000168234	0.99	210	-0.00675568	0.0183201	0.712308	2.54846e-15	6.21286e-10	0.999997	0.0162417	18:20553675-22553675	0.137861
b_intermediate	ENSG00000168255	0.99	180	-0.00559467	0.00484779	0.248472	2.30726e-05	1.42978e-05	0.106589	0.147001	7:101108012-103395086	0.0887165
b_intermediate	ENSG00000168385	0.99	261	-0.00544497	0.00944454	0.564263	6.52227e-05	1.70452e-05	0.000130002	0.0616312	2:241191689-243191689	0.100646
b_intermediate	ENSG00000168421	0.99	283	-0.0124236	0.0124697	0.319104	2.86966e-05	1.79483e-05	0.109855	0.0373203	4:39178661-41178661	0.129711
b_intermediate	ENSG00000168646	0.99	180	-0.00647568	0.00976196	0.507101	2.69713e-05	1.7264e-05	0.118219	0.0557972	17:62559670-64559670	0.0845721
b_intermediate	ENSG00000168679	0.99	286	0.00122824	0.00825117	0.881667	9.5133e-06	1.6611e-05	0.566839	0.0515795	1:109921163-111921163	0.128369
b_intermediate	ENSG00000168734	0.99	282	-0.00116256	0.0037341	0.755545	4.08922e-16		1	0.143591	20:42243545-44243545	0.158205
b_intermediate	ENSG00000168765	0.99	306	0.00501838	0.00518407	0.333025	2.2541e-152	1.02187e-147	0.999982	0.0866547	1:109155137-111212534	0.482991
b_intermediate	ENSG00000168899	0.99	226	-0.00292538	0.0132395	0.825124	7.62478e-17		1	0.0146045	2:84807610-86807610	0.161717
b_intermediate	ENSG00000168936	0.99	252	0		1	1.70866e-152		1	1.90329e-152	4:533104-2533104	0.235954
b_intermediate	ENSG00000168958	0.99	273	-0.0176557	0.0181345	0.330255	2.75656e-05	2.89174e-05	0.340462	0.0264836	2:227185544-229185544	0.131457
b_intermediate	ENSG00000168961	0.99	141	-0.00793791	0.00988237	0.421836	9.13815e-06	1.15789e-05	0.429991	0.0365006	17:24950175-26950175	0.0763156
b_intermediate	ENSG00000169062	0.99	135	-0.0103196	0.0106229	0.331328	2.11743e-05	1.07551e-05	0.0489797	0.0379327	13:114100937-116100937	0.0708859
b_intermediate	ENSG00000169087	0.99	222	0.0015643	0.00285324	0.583518	6.0544e-06	1.60646e-05	0.706263	0.222663	3:121359922-123633809	0.0910861
b_intermediate	ENSG00000169193	0.99	236	0.00981403	0.0141728	0.488653	1.81953e-05	1.70039e-05	0.28459	0.0296254	7:22647516-24647516	0.121504
b_intermediate	ENSG00000169413	0.99	462	-0.00230826	0.00336659	0.492941	5.04217e-06	1.91729e-05	0.792563	0.218188	14:20176809-22184676	0.143528
b_intermediate	ENSG00000169442	0.99	194	-0.00148557	0.00590159	0.801254	1.61038e-05	1.11933e-05	0.150236	0.0898449	1:25650550-27650550	0.0784023
b_intermediate	ENSG00000169738	0.99	309	0.00444368	0.00374854	0.235843	4.42929e-05	1.64528e-05	0.00710002	0.189225	17:78903458-81190329	0.105171
b_intermediate	ENSG00000169994	0.99	241	-0.00459722	0.00433885	0.28935	1.73589e-152	1.01594e-147	0.999986	0.100672	2:127375722-129375722	0.40263
b_intermediate	ENSG00000170222	0.99	387	-0.00110178	0.007776	0.887326	7.45594e-16		1	0.0564638	17:9605375-11605375	0.194885
b_intermediate	ENSG00000170234	0.99	255	0.0138419	0.0119257	0.245772	1.50102e-05	1.82419e-05	0.410597	0.0379922	5:158494252-160494252	0.123521
b_intermediate	ENSG00000170291	0.99	382	0.00445493	0.00357872	0.21319	9.42993e-06	1.71074e-05	0.581484	0.128744	17:6063555-8156186	0.1258
b_intermediate	ENSG00000170390	0.99	130	-0.0114531	0.00492341	0.020005	9.44621e-153	1.07913e-147	0.999993	0.0648932	4:150048211-152048211	0.353687
b_intermediate	ENSG00000170430	0.99	384	0.00483789	0.00784976	0.537689	4.29502e-16		1	0.0491617	10:130279791-132279791	0.203574
b_intermediate	ENSG00000170619	0.99	76	0.00128798	0.00982468	0.895699	1.18958e-17		1	0.0132508	8:145001737-147001737	0.104694
b_intermediate	ENSG00000170634	0.99	233	-0.0012207	0.00444894	0.783792	7.02446e-06	1.20277e-05	0.559203	0.0844749	2:53229818-55264643	0.110703
b_intermediate	ENSG00000170776	0.99	243	0.0104458	0.00646754	0.106287	1.75335e-152	1.22841e-147	0.999989	0.042295	15:84885708-86885708	0.391363
b_intermediate	ENSG00000170873	0.99	286	0.0668282	0.134947	0.620447	7.22697e-05	0.000312572	0.817152	0.0034055	8:124658126-126658126	0.155188
b_intermediate	ENSG00000170889	0.99	522	-0.00141104	0.00242508	0.560664	2.30715e-05	2.69979e-05	0.392791	0.429182	19:53705317-55759571	0.163153
b_intermediate	ENSG00000170906	0.99	500	0.00816976	0.0193165	0.672337	3.39689e-06	2.51536e-05	0.892576	0.0267789	19:53621282-55621282	0.171157
b_intermediate	ENSG00000171067	0.99	205	-0.00398588	0.00556027	0.473467	3.80316e-05	1.29634e-05	0.0033487	0.105926	11:67066034-69066034	0.103794
b_intermediate	ENSG00000171150	0.99	395	-0.0104098	0.00772419	0.177758	4.12435e-16		1	0.0515384	2:45905964-47905964	0.210412
b_intermediate	ENSG00000171291	0.99	152	-0.0142806	0.0156649	0.361963	1.97002e-06	9.3341e-06	0.832843	0.0180805	19:10220654-12220654	0.084317
b_intermediate	ENSG00000171298	0.99	471	0.00268129	0.00985173	0.785496	1.14807e-06	1.88207e-05	0.951359	0.0420554	17:77076005-79076005	0.165215
b_intermediate	ENSG00000171476	0.99	282	-0.0041072	0.00417201	0.324886	6.55344e-156	3.46415e-151	0.999985	0.126455	4:56608969-58622222	0.487529
b_intermediate	ENSG00000171530	0.99	262	0.00380238	0.00456662	0.405043	9.92687e-06	1.61227e-05	0.538087	0.115044	5:75955693-78069502	0.103676
b_intermediate	ENSG00000171574	0.99	178	0.000767436	0.00719112	0.915011	1.34852e-16		1	0.0461686	19:57989424-59989424	0.116206
b_intermediate	ENSG00000171766	0.99	164	-0.00503102	0.00737355	0.495045	1.1875e-152	1.01164e-147	0.999991	0.0492762	15:44706739-46706739	0.322469
b_intermediate	ENSG00000171863	0.99	397	-0.0010641	0.00405461	0.79298	1.07593e-05	2.02645e-05	0.595457	0.178781	2:2627302-4627302	0.12873
b_intermediate	ENSG00000172057	0.99	208	0.00304993	0.00553306	0.581483	5.88693e-05	1.53604e-05	0.000126832	0.108351	17:36442241-39150492	0.0855479
b_intermediate	ENSG00000172059	0.99	416	0.00294853	0.0400592	0.941325	4.04569e-05	5.92525e-05	0.494741	0.0127999	2:9222829-11222829	0.14639
b_intermediate	ENSG00000172264	0.99	350	-0.00209326	0.00523347	0.689175	4.4935e-06	1.74716e-05	0.797033	0.098926	20:15009795-17094380	0.125313
b_intermediate	ENSG00000172349	0.99	270	0.00908072	0.00759472	0.231828	1.54266e-05	1.59177e-05	0.332471	0.0625631	15:80604293-82604293	0.114831
b_intermediate	ENSG00000172543	0.99	176	-0.0310972	0.0253432	0.219806	0.00034547	0.000106886	0.00122871	0.0465709	11:64644027-66644027	0.0771191
b_intermediate	ENSG00000172725	0.99	158	0.00447248	0.0129446	0.729712	2.92464e-05	1.66389e-05	0.0787958	0.0308607	11:66215988-68215988	0.070646
b_intermediate	ENSG00000172785	0.99	241	-0.000962876	0.00731303	0.895249	2.25382e-16		1	0.0406656	9:0-1240321	0.165553
b_intermediate	ENSG00000172922	0.99	184	-0.0109424	0.0420675	0.794775	0.000374571	0.000160009	0.0192351	0.0251256	11:64485337-66485337	0.0850136
b_intermediate	ENSG00000173113	0.99	174	-0.00119147	0.00800794	0.881722	2.26417e-05	1.3788e-05	0.100562	0.0664535	11:63105454-65105454	0.075403
b_intermediate	ENSG00000173193	0.99	220	0.00556584	0.00654382	0.39502	6.94366e-06	1.62005e-05	0.66821	0.0795799	3:121440065-123440065	0.102602
b_intermediate	ENSG00000173262	0.99	269	-0.00110012	0.00253755	0.664625	1.12116e-05	1.21307e-05	0.355364	0.28766	12:7044831-9114606	0.0955007
b_intermediate	ENSG00000173272	0.99	116	-0.0029293	0.00313799	0.350564	6.00882e-06	1.00059e-05	0.548156	0.175113	2:131231799-133335622	0.0668778
b_intermediate	ENSG00000173409	0.99	288	0.00165401	0.00889704	0.852519	3.33732e-16		1	0.0393227	1:230111477-232111477	0.185061
b_intermediate	ENSG00000173660	0.99	159	0.00955757	0.010323	0.354522	3.40338e-05	1.58137e-05	0.031384	0.0494289	1:45774783-47774783	0.0743582
b_intermediate	ENSG00000173801	0.99	255	-0.0257499	0.0153193	0.092786	0.000161793	4.40298e-05	0.000238205	0.05296	17:38917325-40950975	0.122503
b_intermediate	ENSG00000173917	0.99	214	0.0128764	0.0119491	0.281211	0.000142217	3.21194e-05	9.5219e-06	0.0689945	17:44889104-47569052	0.106055
b_intermediate	ENSG00000173991	0.99	154	-0.000272463	0.0327335	0.993359	2.16515e-05	2.46077e-05	0.378932	0.00979313	17:36332036-38332036	0.077414
b_intermediate	ENSG00000174469	0.99	284	-0.00210296	0.00374244	0.57417	9.11974e-06	1.59055e-05	0.566393	0.15345	7:146993122-149034834	0.103084
b_intermediate	ENSG00000174606	0.99	235	0.0358896	0.0146907	0.0145648	7.49719e-06	2.31811e-05	0.746378	0.029097	1:212192458-214192458	0.108783
b_intermediate	ENSG00000174652	0.99	324	-0.00434203	0.0197616	0.826089	0.000134458	5.02191e-05	0.00741892	0.0328857	19:8541833-10541833	0.132028
b_intermediate	ENSG00000174917	0.99	276	-0.0243092	0.0117062	0.037837	7.6554e-06	2.87721e-05	0.790185	0.0462793	19:4122828-6122828	0.11615
b_intermediate	ENSG00000175221	0.99	413	0.0199925	0.0185153	0.28024	6.82081e-05	5.20583e-05	0.19012	0.0338137	19:0-1868620	0.136742
b_intermediate	ENSG00000175489	0.99	306	-0.00873237	0.00772108	0.258065	5.80357e-06	1.57662e-05	0.712798	0.06036	19:17513594-19513594	0.123609
b_intermediate	ENSG00000175567	0.99	185	0.00655044	0.00671691	0.329453	8.35043e-16		1	0.042919	11:72699136-74699136	0.130405
b_intermediate	ENSG00000175581	0.99	187	-0.00534821	0.0084657	0.52755	9.27986e-156	1.02005e-150	0.999993	0.030404	11:72548270-74548270	0.189429
b_intermediate	ENSG00000175643	0.99	367	-0.0293305	0.0273108	0.282844	0.000308442	0.000140334	0.0279558	0.032907	16:10419018-12419018	0.142133
b_intermediate	ENSG00000176014	0.99	261	-0.00844145	0.0120087	0.48209	5.6677e-05	2.6259e-05	0.0308983	0.0483378	18:11300849-13306298	0.102814
b_intermediate	ENSG00000176209	0.99	135	-0.00270335	0.00826128	0.743492	1.33438e-05	1.13757e-05	0.240792	0.0447746	8:41431768-43431768	0.0723639
b_intermediate	ENSG00000176438	0.99	447	-0.0276924	0.0104579	0.00809733	3.31543e-152	1.31211e-147	0.99998	0.052026	14:94923670-96923670	0.272044
b_intermediate	ENSG00000176476	0.99	161	0.00138129	0.00645757	0.830624	1.15345e-152	1.07749e-147	0.999991	0.0383902	16:27542172-29542172	0.400721
b_intermediate	ENSG00000176490	0.99	409	0.0426148	0.0216362	0.0488832	3.0104e-152	1.0528e-147	0.999977	0.020122	19:1710486-3710486	0.247683
b_intermediate	ENSG00000176533	0.99	413	-0.00833865	0.012649	0.509744	3.08595e-05	2.23769e-05	0.16787	0.041844	19:1695661-3695661	0.134653
b_intermediate	ENSG00000176593	0.99	283	-0.00207273	0.00256619	0.419259	2.04423e-152	1.19269e-147	0.999986	0.219878	19:57274425-59513807	0.317185
b_intermediate	ENSG00000177000	0.99	299	-0.00522185	0.0294261	0.85915	0.000132277	8.09777e-05	0.102365	0.0230254	1:10890674-12890674	0.126207
b_intermediate	ENSG00000177042	0.99	300	0.00324031	0.0106127	0.76012	2.59291e-05	1.99837e-05	0.194455	0.0412777	11:0-1697890	0.104192
b_intermediate	ENSG00000177383	0.99	276	-0.00331741	0.0138207	0.810305	8.60544e-06	1.45144e-05	0.553255	0.0304747	3:183426945-185426945	0.110543
b_intermediate	ENSG00000177410	0.99	241	0.000476254	0.00374545	0.898817	1.56168e-16		1	0.0869428	20:46282971-49048123	0.147362
b_intermediate	ENSG00000177570	0.99	211	0.000638854	0.00809216	0.937075	1.51248e-152	1.07046e-147	0.999989	0.033693	8:118625149-120625149	0.282224
b_intermediate	ENSG00000177600	0.99	307	-0.00226569	0.0043831	0.605215	2.27079e-05	1.95482e-05	0.245384	0.154709	11:0-1720197	0.104516
b_intermediate	ENSG00000177721	0.99	104	-0.0101327	0.0108834	0.351839	4.67442e-06	6.48324e-06	0.47091	0.026185	5:42039793-44039793	0.0689094
b_intermediate	ENSG00000178381	0.99	302	0.00788149	0.0138066	0.568101	2.1952e-152	1.11655e-147	0.999984	0.0204415	7:141245-2141245	0.213477
b_intermediate	ENSG00000178852	0.99	154	0.0310963	0.0127344	0.0146099	2.43052e-05	2.49304e-05	0.329599	0.0399176	17:44707871-46707871	0.0864666
b_intermediate	ENSG00000178878	0.99	292	-0.0246209	0.0208703	0.238115	2.16509e-05	4.10241e-05	0.597666	0.0262033	12:11457726-13457726	0.135928
b_intermediate	ENSG00000178952	0.99	163	-0.00144899	0.00225711	0.520895	1.18648e-152	1.05241e-147	0.999991	0.114429	16:27562642-30141853	0.250459
b_intermediate	ENSG00000179344	0.99	990	-0.000234533	0.00651235	0.971271	0.000543567	4.9772e-05	9.13389e-28	0.492084	6:31071637-33778281	0.114172
b_intermediate	ENSG00000179583	0.99	377	-0.240105	0.129439	0.0636016	2.76884e-152	1.13616e-147	0.999981	0.0060459	16:10006262-12006262	0.773122
b_intermediate	ENSG00000179598	0.99	158	0.00850754	0.00766799	0.26722	2.76713e-16		1	0.0471331	17:15972595-17972595	0.13562
b_intermediate	ENSG00000179632	0.99	229	-0.0139739	0.0103375	0.17645	7.35672e-17		1	0.027608	8:144153195-146153195	0.145093
b_intermediate	ENSG00000179889	0.99	143	0.00180887	0.0101036	0.857912	6.13457e-06	1.16472e-05	0.598403	0.0350985	16:14171448-16171448	0.077708
b_intermediate	ENSG00000180104	0.99	238	-0.0153076	0.0129594	0.237524	9.77145e-06	1.60534e-05	0.542735	0.0249977	5:0-1475408	0.096854
b_intermediate	ENSG00000180233	0.99	190	-0.0034751	0.00603665	0.56484	6.85681e-06		1	2.30933e-13	7:28839407-30839407	0.133999
b_intermediate	ENSG00000180376	0.99	190	0.00660518	0.00667904	0.322692	1.14662e-05	1.19579e-05	0.337617	0.0608052	3:55647799-57647799	0.0853598
b_intermediate	ENSG00000180787	0.99	268	-0.036902	0.0181531	0.0420707	1.95004e-152	1.16135e-147	0.999987	0.0159877	17:3537221-5537221	0.180627
b_intermediate	ENSG00000180817	0.99	433	-0.00142194	0.00295346	0.630198	9.1858e-155	2.88845e-150	0.999975	0.209429	10:70737248-73082872	0.343939
b_intermediate	ENSG00000180917	0.99	159	-0.0073478	0.0180557	0.684043	5.37375e-17		1	0.00898447	16:70540871-72540871	0.114048
b_intermediate	ENSG00000180992	0.99	304	-0.00183045	0.00929282	0.843847	1.40966e-05	1.54774e-05	0.362408	0.0499385	6:43087583-45087583	0.107706
b_intermediate	ENSG00000181027	0.99	299	-0.0107137	0.0221914	0.629248	3.78001e-05	2.67377e-05	0.15744	0.0200028	19:46276373-48276373	0.10784
b_intermediate	ENSG00000181031	0.99	264	0.00256719	0.0120619	0.831456	8.72348e-06	1.50244e-05	0.561496	0.0380417	17:0-1066675	0.106924
b_intermediate	ENSG00000181789	0.99	88	0.0143873	0.015778	0.361843	6.23768e-153	1.12172e-147	0.999996	0.010729	3:128689566-130689566	0.197626
b_intermediate	ENSG00000182095	0.99	328	0.0825882	0.0810309	0.308099	2.43303e-152	1.00688e-147	0.999981	0.00487682	7:4432672-6432672	0.671652
b_intermediate	ENSG00000182109	0.99	220	-0.0597905	0.0982948	0.543004	8.54398e-06	7.52375e-05	0.909586	0.00354559	1:39205023-41205023	0.112714
b_intermediate	ENSG00000182240	0.99	497	-0.0161217	0.0217754	0.459079	2.41238e-07	2.36301e-05	0.991855	0.0218212	21:41642038-43642038	0.197285
b_intermediate	ENSG00000182362	0.99	279	-0.00213814	0.00415065	0.60646	4.23861e-06	1.31791e-05	0.747743	0.0966588	21:46637767-48789711	0.122272
b_intermediate	ENSG00000182372	0.99	544	0.00861862	0.00721614	0.23234	1.99772e-05	2.34598e-05	0.394462	0.0841828	8:0-2711918	0.168586
b_intermediate	ENSG00000182472	0.99	256	-0.0106615	0.0105114	0.31045	1.48069e-05	1.58122e-05	0.349057	0.0354814	19:38210593-40210593	0.09935
b_intermediate	ENSG00000182534	0.99	375	-0.0117775	0.0436522	0.787312	2.37816e-05	3.94689e-05	0.546814	0.010279	17:73698565-75698565	0.133267
b_intermediate	ENSG00000182952	0.99	341	0.0040279	0.0256655	0.875293	2.07361e-05	9.86372e-06	0.0355306	0.00992573	6:25849098-27849098	0.0804384
b_intermediate	ENSG00000183172	0.99	194	0.00297477	0.00176901	0.0926463	1.1369e-05	7.579e-06	0.133599	0.346869	22:40756571-43741887	0.105165
b_intermediate	ENSG00000183283	0.99	206	-0.00307778	0.00752278	0.682445	1.62249e-05	1.09535e-05	0.13854	0.0595474	12:50631781-52671129	0.0914259
b_intermediate	ENSG00000183308	0.99	171	0.0129531	0.00933242	0.165146	3.77875e-06	1.16109e-05	0.744843	0.0310956	2:200754063-202754063	0.0919385
b_intermediate	ENSG00000183665	0.99	290	0.0333381	0.0317535	0.293763	6.37182e-06	3.06605e-05	0.835371	0.0121002	8:124462121-126462121	0.140962
b_intermediate	ENSG00000183891	0.99	278	0		1	1.37651e-16		1	1.13034e-15	2:19096936-21096936	0.434393
b_intermediate	ENSG00000184009	0.99	277	0.00424185	0.012678	0.737939	4.11776e-05	1.75101e-05	0.0186904	0.0383432	17:78478019-80478019	0.125152
b_intermediate	ENSG00000184293	0.99	268	0.00180075	0.0196158	0.926856	2.08757e-05	1.63002e-05	0.200299	0.0182425	12:8821781-10821781	0.0966859
b_intermediate	ENSG00000184357	0.99	329	0.00445274	0.00812796	0.583809	2.3651e-152	2.93289e-147	0.999994	0.0388247	6:27197886-29197886	0.193524
b_intermediate	ENSG00000184674	0.99	276	0.003002	0.00457846	0.512031	3.6783e-05	1.77614e-05	0.038363	0.129082	22:23298820-25334948	0.102921
b_intermediate	ENSG00000184752	0.99	334	-0.027205	0.0115622	0.0186261	6.74155e-06	2.20238e-05	0.759526	0.0388026	12:94529804-96529804	0.132503
b_intermediate	ENSG00000184825	0.99	232	0.00553982	0.00587018	0.345312	2.73886e-16		1	0.131211	6:26480227-29004556	0.100538
b_intermediate	ENSG00000184983	0.99	165	-0.00140804	0.0100595	0.888683	1.43676e-05	8.95314e-06	0.108547	0.034372	22:41218856-43218856	0.0900772
b_intermediate	ENSG00000185043	0.99	292	0.012264	0.00888687	0.167584	3.75458e-05	2.352e-05	0.110414	0.0693921	15:89823039-91884551	0.106587
b_intermediate	ENSG00000185112	0.99	435	-0.0234349	0.0884305	0.791002	3.38414e-157	1.2923e-152	0.999979	0.00314506	3:193407204-195407204	0.578728
b_intermediate	ENSG00000185324	0.99	300	-0.00517745	0.00951001	0.586152	2.53189e-05	1.32375e-05	0.0557916	0.0463626	16:88709019-90977745	0.115237
b_intermediate	ENSG00000185650	0.99	202	-0.0118731	0.00842465	0.158739	1.94104e-05	1.35413e-05	0.151737	0.0496255	14:67957485-70250891	0.103882
b_intermediate	ENSG00000185808	0.99	259	0.0209679	0.0174618	0.229834	5.71597e-05	3.68701e-05	0.121069	0.0289515	21:37613357-39613357	0.112562
b_intermediate	ENSG00000185829	0.99	117	-0.0052606	0.0104388	0.614298	3.83185e-05	1.55918e-05	0.0139863	0.0538946	17:43833217-45833217	0.0687151
b_intermediate	ENSG00000185963	0.99	187	0.00167307	0.00496987	0.736386	2.76887e-155	2.71926e-150	0.999992	0.0632944	9:94276587-96488414	0.300504
b_intermediate	ENSG00000186111	0.99	371	0.00417858	0.0103096	0.685251	5.51002e-05	2.17155e-05	0.0111691	0.0564343	19:2688524-4688524	0.14035
b_intermediate	ENSG00000186153	0.99	538	0.048116	0.028537	0.0917783	1.39596e-05	7.91579e-05	0.860018	0.0209245	16:77922488-79922488	0.197225
b_intermediate	ENSG00000186184	0.99	339	0.00525337	0.00505782	0.298962	2.84316e-05	2.10421e-05	0.176638	0.137546	13:27195495-29197436	0.122303
b_intermediate	ENSG00000186230	0.99	372	0.00398193	0.00628177	0.526155	5.31688e-16		1	0.057667	19:56943697-58943697	0.185679
b_intermediate	ENSG00000186395	0.99	278	-0.00969511	0.0256083	0.70499	0.000107786	5.46936e-05	0.0487549	0.0230233	17:37961725-39961725	0.114426
b_intermediate	ENSG00000186468	0.99	223	-0.00473397	0.00678286	0.48522	2.28521e-06	1.32016e-05	0.862572	0.073684	5:80571896-82647580	0.141747
b_intermediate	ENSG00000186470	0.99	385	-8.35321e-06	0.00725579	0.999081	2.09927e-05	9.39356e-06	0.0254305	0.0783572	6:25354100-28357978	0.0810964
b_intermediate	ENSG00000186480	0.99	509	0.00459377	0.00605108	0.447754	3.66813e-152	1.02505e-147	0.999971	0.084316	7:154077815-156086647	0.486493
b_intermediate	ENSG00000187109	0.99	239	0.0229301	0.00908643	0.0116175	4.73191e-06	2.36943e-05	0.84171	0.0624881	12:75473721-77473721	0.110758
b_intermediate	ENSG00000187231	0.99	238	0.000318324	0.00538668	0.952877	2.7882e-155	1.66051e-150	0.999987	0.0677241	2:178946787-180946787	0.228024
b_intermediate	ENSG00000187624	0.99	327	0.00996665	0.0123542	0.419814	5.11147e-06	1.85058e-05	0.782387	0.03592	17:0-1246162	0.127763
b_intermediate	ENSG00000187626	0.99	402	0.00248681	0.00866528	0.774124	2.90153e-152	2.94817e-147	0.999992	0.024629	6:26669976-29671343	0.208097
b_intermediate	ENSG00000187741	0.99	241	0.00236428	0.0133699	0.859637	2.54339e-05	1.49988e-05	0.0899368	0.0321914	16:88886519-90886519	0.110105
b_intermediate	ENSG00000187824	0.99	385	0.00692198	0.0112998	0.540158	5.14434e-15		1	0.0335716	17:9610213-11610213	0.248847
b_intermediate	ENSG00000187990	0.99	353	-0.00417838	0.00894428	0.640388	2.4001e-05	1.00354e-05	0.0167733	0.0563436	6:24684606-28007687	0.0891757
b_intermediate	ENSG00000188186	0.99	155	0.00335671	0.00635947	0.597618	1.35882e-16		1	0.0486209	7:98675558-100675558	0.107421
b_intermediate	ENSG00000188243	0.99	242	-0.00375358	0.00260255	0.149226	1.613e-16		1	0.202121	13:74979689-77100090	0.146159
b_intermediate	ENSG00000188372	0.99	186	-0.000757232	0.00588768	0.897664	2.90565e-05	1.44259e-05	0.0439902	0.0877079	7:75137284-77325810	0.0834241
b_intermediate	ENSG00000188404	0.99	216	0.0040544	0.0080159	0.613001	3.66117e-05	1.18408e-05	0.00198809	0.0655741	1:168664867-170664867	0.106725
b_intermediate	ENSG00000188511	0.99	530	0.00874278	0.0178146	0.623594	2.3634e-15		1	0.0236048	22:49058561-51058561	0.283645
b_intermediate	ENSG00000188529	0.99	231	0.000227768	0.0107524	0.9831	0.000121252	2.92898e-05	3.47718e-05	0.0693577	1:23155233-25399935	0.0982826
b_intermediate	ENSG00000188659	0.99	155	-0.00234663	0.00856646	0.784136	1.87903e-05	1.17503e-05	0.10979	0.0510418	15:81537939-83537939	0.0783846
b_intermediate	ENSG00000188690	0.99	330	-0.0216291	0.0114952	0.0598927	1.12748e-06	3.08921e-05	0.970886	0.0386528	10:126484653-128484653	0.142782
b_intermediate	ENSG00000188735	0.99	222	0.028649	0.014683	0.051038	4.23558e-05	2.91801e-05	0.146633	0.0349132	12:121213144-123213144	0.100972
b_intermediate	ENSG00000188820	0.99	175	-0.00277502	0.00288891	0.336765	3.63163e-06	1.3134e-05	0.78216	0.220374	6:115100331-118227284	0.0863307
b_intermediate	ENSG00000188846	0.99	138	0.00550419	0.00494771	0.265936	4.23497e-06	8.82156e-06	0.631177	0.100979	3:39438120-41438120	0.0786812
b_intermediate	ENSG00000188921	0.99	243	-0.00174489	0.00427268	0.682993	2.06788e-05	1.4259e-05	0.146996	0.121798	9:19701427-22467712	0.113826
b_intermediate	ENSG00000189266	0.99	227	-0.00520697	0.0108597	0.6316	7.25932e-05	2.32994e-05	0.0018353	0.0554229	1:23155233-25404586	0.0862358
b_intermediate	ENSG00000189298	0.99	404	0.00257984	0.00563187	0.646896	2.78852e-152	3.04021e-147	0.999993	0.0778558	6:26433029-29722076	0.350656
b_intermediate	ENSG00000189403	0.99	301	-0.00528893	0.0106226	0.61856	2.19171e-152	1.18519e-147	0.999985	0.0366236	13:29945921-31945921	0.354571
b_intermediate	ENSG00000196126	0.99	1005	0.00709301	0.00812152	0.382467	0.00070968	6.74348e-05	6.70112e-26	0.446124	6:30746548-33832033	0.122405
b_intermediate	ENSG00000196247	0.99	124	0.0126868	0.00812309	0.118331	5.08135e-06	8.58062e-06	0.553724	0.04385	7:63186380-65186380	0.0695741
b_intermediate	ENSG00000196262	0.99	225	-0.00420724	0.00593614	0.47848	1.8549e-15		1	0.0846895	7:43816785-45988052	0.136032
b_intermediate	ENSG00000196562	0.99	322	0.00041699	0.00169135	0.805262	3.55855e-16		1	0.474295	20:45189755-47331902	0.178957
b_intermediate	ENSG00000196646	0.99	178	-0.00498044	0.0193433	0.796811	5.49628e-06	1.08636e-05	0.612903	0.0155426	19:11289074-13289074	0.0868199
b_intermediate	ENSG00000196653	0.99	215	-0.00960058	0.00998508	0.336305	5.36946e-156	3.67279e-151	0.999988	0.0228965	3:43743993-45743993	0.297791
b_intermediate	ENSG00000196683	0.99	284	-0.00228633	0.00210328	0.277024	6.74898e-06	2.16812e-05	0.755586	0.370888	7:21828725-24450798	0.115261
b_intermediate	ENSG00000196735	0.99	997	-0.00755439	0.00820021	0.356923	0.000518242	5.66247e-05	5.57713e-20	0.317637	6:30851234-33797620	0.121326
b_intermediate	ENSG00000196743	0.99	282	0.00544901	0.00463035	0.239274	5.55309e-05	1.87244e-05	0.00302003	0.149096	5:149618993-151658987	0.1007
b_intermediate	ENSG00000196782	0.99	213	9.22337e-05	0.00963086	0.992359	1.09247e-155	6.69233e-151	0.999987	0.027674	4:139164298-141164298	0.492846
b_intermediate	ENSG00000196975	0.99	217	0.00163771	0.00648653	0.800671	6.09492e-06	1.67407e-05	0.715799	0.0820804	2:68880229-70954313	0.0959756
b_intermediate	ENSG00000197043	0.99	293	0.0144023	0.00738795	0.0512433	3.91446e-05	2.05579e-05	0.0568958	0.0807508	5:149535013-151535013	0.118524
b_intermediate	ENSG00000197111	0.99	281	0.0245428	0.0178287	0.16864	6.35646e-05	3.74097e-05	0.0892916	0.0312249	12:52785861-54785861	0.112067
b_intermediate	ENSG00000197119	0.99	334	0.00410275	0.0120758	0.734045	9.15089e-156	3.61641e-151	0.99998	0.0334098	14:99769163-101769163	0.858343
b_intermediate	ENSG00000197238	0.99	263	-0.00237915	0.00901509	0.791851	7.4026e-17		1	0.0419994	6:27451829-29451829	0.0964715
b_intermediate	ENSG00000197345	0.99	251	-0.00924551	0.00969802	0.340418	3.29754e-05	1.59045e-05	0.0381411	0.0442752	11:67621440-69762280	0.0968342
b_intermediate	ENSG00000197457	0.99	370	0.0303716	0.0226135	0.179248	0.000148774	0.000107593	0.16674	0.0336413	20:61269942-63269942	0.1339
b_intermediate	ENSG00000197520	0.99	239	-0.000967521	0.00563544	0.863685	2.04214e-05	1.68235e-05	0.224802	0.0776029	1:221735113-223946310	0.0972803
b_intermediate	ENSG00000197601	0.99	202	-0.0339197	0.0311046	0.27549	5.27263e-06	2.69412e-05	0.844838	0.0120869	11:12673313-14673313	0.104266
b_intermediate	ENSG00000197728	0.99	158	0.00765523	0.00230488	0.000895932	1.81364e-05	1.59742e-05	0.256226	0.337747	12:55106658-57898417	0.10267
b_intermediate	ENSG00000197771	0.99	282	0.00458884	0.010619	0.665642	3.25939e-05	1.83093e-05	0.0750463	0.0485239	10:120584676-122584676	0.121524
b_intermediate	ENSG00000197846	0.99	290	0.0233961	0.0185883	0.208158	1.15105e-05	1.21281e-05	0.34258	0.0146793	6:24503735-26503735	0.0892057
b_intermediate	ENSG00000197888	0.99	142	0.00202479	0.00368701	0.58289	3.926e-155	4.32739e-150	0.999993	0.139957	4:68352134-71040003	0.400455
b_intermediate	ENSG00000197928	0.99	495	0.00239418	0.00817032	0.769497	2.84491e-05	2.3975e-05	0.235378	0.0717514	19:52761591-54789853	0.144107
b_intermediate	ENSG00000197958	0.99	200	-0.000229582	0.0017319	0.894541	5.12554e-07	1.25009e-05	0.967295	0.334691	9:128506952-131566185	0.0981984
b_intermediate	ENSG00000197971	0.99	479	-0.00505706	0.00813584	0.53422	9.97321e-06	2.08584e-05	0.632552	0.0668432	18:73733516-75733516	0.160129
b_intermediate	ENSG00000198015	0.99	285	0.0200478	0.0168293	0.233558	3.61854e-05	3.03704e-05	0.233468	0.0297953	12:92904529-94904529	0.122078
b_intermediate	ENSG00000198106	0.99	132	-0.000191209	0.00612283	0.975087	1.04719e-06	8.04993e-06	0.896498	0.0514411	16:28320228-30320228	0.0693791
b_intermediate	ENSG00000198168	0.99	186	0.0141446	0.00901577	0.116677	1.34977e-152	1.18772e-147	0.999991	0.033996	11:21823282-23823282	0.154617
b_intermediate	ENSG00000198189	0.99	187	0.00373095	0.00664399	0.574421	2.17964e-05	1.24969e-05	0.0811354	0.0857876	4:87267539-89288599	0.0984075
b_intermediate	ENSG00000198242	0.99	150	-0.000531047	0.00481168	0.912119	3.02417e-05	1.05415e-05	0.00412023	0.128692	17:26065211-28530458	0.0720651
b_intermediate	ENSG00000198339	0.99	355	0.00203591	0.0127099	0.872737	3.17744e-05	1.61921e-05	0.0497239	0.0530569	6:25843517-28932301	0.0759416
b_intermediate	ENSG00000198363	0.99	173	0.0165315	0.00932434	0.0762379	1.25755e-152	9.99658e-148	0.99999	0.043781	8:61661193-63661193	0.345086
b_intermediate	ENSG00000198366	0.99	257	0.00605056	0.00988832	0.540611	1.7815e-05	7.25334e-06	0.0140449	0.0449011	6:25799460-27799460	0.0724735
b_intermediate	ENSG00000198374	0.99	356	-0.000506591	0.00972351	0.958449	2.60805e-16		1	0.0248285	6:26163456-29562589	0.107913
b_intermediate	ENSG00000198440	0.99	353	-0.00284976	0.0211762	0.892949	2.51082e-16		1	0.0128581	19:56437343-58437343	0.18497
b_intermediate	ENSG00000198468	0.99	227	-0.0034726	0.00964465	0.718807	4.3801e-05	1.95139e-05	0.0247935	0.0506575	1:212089379-214511147	0.0886457
b_intermediate	ENSG00000198502	0.99	1041	-0.00635303	0.00320502	0.0474556	0.000722241	6.15639e-05	8.78268e-32	3.05964	6:30549556-33904601	0.122363
b_intermediate	ENSG00000198586	0.99	247	-0.00242336	0.00547004	0.657748	2.13208e-155	1.28013e-150	0.999987	0.0715187	2:170874024-172874024	0.224638
b_intermediate	ENSG00000198625	0.99	316	0.00596101	0.0047471	0.209219	1.95086e-05	1.52974e-05	0.202206	0.115536	1:203450341-205528969	0.116442
b_intermediate	ENSG00000198740	0.99	315	0.0167996	0.0131606	0.201776	0.0001305	4.58439e-05	0.00441877	0.0533836	17:46404669-48447375	0.111267
b_intermediate	ENSG00000198755	0.99	194	0.00047227	0.00260792	0.856296	8.65969e-17		1	0.277319	6:34017003-36525751	0.12766
b_intermediate	ENSG00000198771	0.99	303	-0.00323848	0.00639117	0.612358	2.5548e-05	1.77211e-05	0.149394	0.0894085	1:166549747-168567480	0.114546
b_intermediate	ENSG00000198833	0.99	223	-0.00156466	0.00475693	0.742214	8.64655e-05	1.70216e-05	3.77934e-07	0.189837	6:88086152-91136718	0.0888267
b_intermediate	ENSG00000198865	0.99	104	0.00812674	0.0150153	0.588349	3.28068e-06	6.8999e-06	0.634454	0.0156181	5:41741432-43741432	0.0667744
b_intermediate	ENSG00000198945	0.99	235	-0.00307821	0.00476892	0.51862	2.25391e-155	1.39751e-150	0.999987	0.0698862	6:129288461-131349119	0.233433
b_intermediate	ENSG00000204001	0.99	197	-0.00270752	0.00168066	0.107181	1.39048e-16		1	0.41536	9:138574377-140732331	0.13229
b_intermediate	ENSG00000204070	0.99	267	0.0099379	0.00876027	0.256615	2.3356e-155	1.23696e-150	0.999985	0.0413264	20:43016052-45016052	0.344937
b_intermediate	ENSG00000204138	0.99	136	-0.0019774	0.00916458	0.82917	8.83312e-17		1	0.0220554	1:27706947-29706947	0.13446
b_intermediate	ENSG00000204257	0.99	964	-0.0376559	0.0549513	0.49318	0.000448968	0.000281653	0.110926	0.0252768	6:31917857-33917857	0.138312
b_intermediate	ENSG00000204301	0.99	873	-0.135716	0.0851763	0.111081	0.000216749	0.000193183	0.261868	0.0144002	6:31726252-33726252	0.118064
b_intermediate	ENSG00000204314	0.99	1334	0.0266022	0.0275882	0.334917	0.000824671	0.000123709	2.62481e-11	0.0943326	6:30141612-33576177	0.132339
b_intermediate	ENSG00000204315	0.99	1339	-0.068224	0.0489551	0.163438	0.000794087	0.000221597	0.000339059	0.0511613	6:30096526-33628698	0.140575
b_intermediate	ENSG00000204371	0.99	969	-0.208833	0.140119	0.136121	0.000364981	0.000930917	0.695009	0.0185961	6:30329245-32329245	0.125842
b_intermediate	ENSG00000204387	0.99	1302	-0.0452051	0.0377464	0.231073	0.00129016	0.000312432	3.63701e-05	0.104121	6:30836202-32838713	0.14121
b_intermediate	ENSG00000204388	0.99	1298	-0.0410179	0.0326058	0.208394	0.00105817	0.000163988	1.09839e-10	0.111761	6:29993813-33560711	0.346431
b_intermediate	ENSG00000204410	0.99	1294	0.0124151	0.0296959	0.675892	0.000886748	0.000136752	8.91165e-11	0.0851239	6:29821187-33628407	0.120021
b_intermediate	ENSG00000204420	0.99	1268	0.00367941	0.0180777	0.838719	0.00100364	9.1932e-05	9.53491e-28	0.189912	6:29737486-33694295	0.119606
b_intermediate	ENSG00000204427	0.99	1247	-0.012862	0.027134	0.635487	0.00102051	0.000108405	4.78279e-21	0.125153	6:29706013-33670136	0.11429
b_intermediate	ENSG00000204428	0.99	1225	-0.0216417	0.0322912	0.502729	0.000967331	0.000110014	1.45884e-18	0.0912244	6:29748164-33395835	0.118334
b_intermediate	ENSG00000204482	0.99	1179	0.0434834	0.0305167	0.154184	0.000649819	0.000325191	0.0456876	0.0913486	6:30529897-32555130	0.131332
b_intermediate	ENSG00000204525	0.99	1138	-0.00146274	0.00662566	0.825272	0.000543652	5.33667e-05	2.26423e-24	0.498357	6:30173702-32348505	0.106851
b_intermediate	ENSG00000204632	0.99	732	8.98212e-05	0.0139347	0.994857	5.92866e-05	2.09277e-05	0.00461243	0.0576689	6:29223428-31223428	0.0913503
b_intermediate	ENSG00000204642	0.99	774	0.0147342	0.0196872	0.45421	5.36586e-05	3.45924e-05	0.120862	0.0387507	6:28688900-30688900	0.0954993
b_intermediate	ENSG00000204644	0.99	776	0.00300209	0.0062619	0.631639	5.8931e-05	2.27032e-05	0.00943937	0.13705	6:27671343-31565973	0.0895922
b_intermediate	ENSG00000204822	0.99	211	-0.00150539	0.0100318	0.880715	2.72873e-05	1.90148e-05	0.151271	0.043132	2:73678921-75678921	0.105918
b_intermediate	ENSG00000205038	0.99	178	-0.000833189	0.00277812	0.764245	4.7089e-155	4.15089e-150	0.999991	0.123474	8:109086095-111765282	0.19871
b_intermediate	ENSG00000205056	0.99	253	0.00230333	0.0100835	0.819316	1.79744e-152	1.00173e-147	0.999986	0.0400219	12:91859470-93859470	0.304163
b_intermediate	ENSG00000205057	0.99	253	0.00398661	0.00366264	0.276396	1.71258e-14	8.96766e-10	0.999985	0.127398	12:91664867-93813081	0.161051
b_intermediate	ENSG00000205464	0.99	221	-0.0187543	0.0121474	0.122614	1.59539e-152	9.47089e-148	0.999987	0.0198315	5:80482522-82482522	0.176875
b_intermediate	ENSG00000205784	0.99	386	0.00804554	0.0188635	0.669733	6.21724e-05	3.70767e-05	0.0935704	0.0281822	19:3892667-5892667	0.136707
b_intermediate	ENSG00000205885	0.99	336	-0.00421493	0.0126348	0.738684	7.05072e-05	2.8069e-05	0.0120074	0.0415114	12:6266805-8266805	0.110986
b_intermediate	ENSG00000206344	0.99	1088	0.00893056	0.0205042	0.663165	0.000517868	6.68167e-05	9.14776e-15	0.0898103	6:29354303-32908224	0.130064
b_intermediate	ENSG00000206503	0.99	831	-0.0115303	0.00438424	0.00853993	8.61932e-06	1.08297e-05	0.426092	0.217495	6:28923137-31428436	0.106406
b_intermediate	ENSG00000206573	0.99	378	-0.00137018	0.0184497	0.940799	6.35578e-06	1.48686e-05	0.669041	0.0205949	3:8429742-10429742	0.125677
b_intermediate	ENSG00000212939	0.99	500	-0.00265137	0.00339182	0.434394	6.50825e-15		1	0.202163	22:49051548-51100311	0.220285
b_intermediate	ENSG00000213057	0.99	192	0.0119458	0.0106735	0.263056	2.24408e-15		1	0.0242675	1:177597151-179597151	0.133638
b_intermediate	ENSG00000213186	0.99	120	0.00392095	0.0140036	0.779481	1.03044e-155	1.10711e-150	0.999993	0.0212004	3:158649215-160649215	0.243797
b_intermediate	ENSG00000213231	0.99	403	-0.0112106	0.0105673	0.288744	2.23671e-05	2.29558e-05	0.329881	0.0548593	14:95141418-97151578	0.147
b_intermediate	ENSG00000213512	0.99	185	0.00680911	0.00993282	0.493018	1.15429e-15		1	0.0262283	1:88649824-90649824	0.174648
b_intermediate	ENSG00000213588	0.99	663	0.0299354	0.0258878	0.247537	0.000362351	7.84472e-05	3.85512e-06	0.0501327	6:31424992-33899296	0.110818
b_intermediate	ENSG00000213625	0.99	215	-0.00600466	0.0129626	0.643199	7.69095e-05	2.35289e-05	0.00108031	0.0435037	1:64886398-66904455	0.0929656
b_intermediate	ENSG00000213626	0.99	298	0.00270195	0.0161754	0.867338	1.51881e-05	1.82455e-05	0.405165	0.0265829	2:29481309-31481309	0.104699
b_intermediate	ENSG00000213760	0.99	1186	-0.00149955	0.0231199	0.948286	0.000911254	8.4679e-05	5.24388e-27	0.117455	6:29539952-33440451	0.1089
b_intermediate	ENSG00000213780	0.99	1165	0.00146883	0.0124315	0.905946	0.000808641	7.84928e-05	6.89356e-25	0.23561	6:28910378-32450716	0.102087
b_intermediate	ENSG00000213930	0.99	167	-0.019702	0.00862841	0.0224078	1.18597e-152	1.33326e-147	0.999993	0.0280263	9:33655436-35655436	0.129702
b_intermediate	ENSG00000214078	0.99	130	-0.0021293	0.00772483	0.782821	8.71824e-06	7.99596e-06	0.275568	0.062016	20:33090519-35303409	0.0663917
b_intermediate	ENSG00000214087	0.99	306	0.0121045	0.00724181	0.0946277	3.3663e-05	1.99557e-05	0.0916248	0.0690261	17:78649515-80649515	0.105148
b_intermediate	ENSG00000214113	0.99	332	0.0266499	0.0329634	0.41882	2.5161e-152	1.04207e-147	0.999981	0.00957682	6:4260694-6260694	0.279129
b_intermediate	ENSG00000214253	0.99	248	0.0134304	0.00985154	0.172794	3.25025e-05	1.73397e-05	0.0608673	0.0553685	7:99863945-101863945	0.0946562
b_intermediate	ENSG00000214290	0.99	180	-0.00903021	0.0136325	0.507713	4.34473e-05	2.03876e-05	0.033084	0.0361007	11:110239349-112239349	0.101973
b_intermediate	ENSG00000214401	0.99	127	0.00245201	0.00499282	0.623351	5.78061e-05	1.567e-05	0.000225167	0.110948	17:42334649-45901449	0.0901506
b_intermediate	ENSG00000214530	0.99	176	-0.0254858	0.0203454	0.210331	1.26523e-152	1.11826e-147	0.999991	0.0103378	11:71318882-73318882	0.168292
b_intermediate	ENSG00000214941	0.99	203	-0.00447051	0.00859204	0.602849	1.45461e-152	1.04144e-147	0.999989	0.0368299	17:14875147-16875147	0.167329
b_intermediate	ENSG00000215039	0.99	317	0.0123867	0.0209916	0.555137	6.61818e-05	4.77545e-05	0.165785	0.0262902	12:5720795-7720795	0.110977
b_intermediate	ENSG00000215183	0.99	193	0.00497486	0.00915419	0.586819	1.69539e-155	1.24163e-150	0.999989	0.0272186	9:34754500-36754500	0.640622
b_intermediate	ENSG00000215421	0.99	239	-0.0151022	0.029962	0.614228	2.28795e-05	2.63126e-05	0.384558	0.0129591	18:70373561-72373561	0.104184
b_intermediate	ENSG00000215845	0.99	290	0.00131988	0.00242598	0.586401	7.90168e-06	1.47308e-05	0.591678	0.263221	1:159788131-162094834	0.111579
b_intermediate	ENSG00000218510	0.99	304	0.0141976	0.0116761	0.224	3.60354e-05	2.67299e-05	0.177617	0.0480985	1:21439520-23439520	0.111938
b_intermediate	ENSG00000218739	0.99	304	-0.00263134	0.0132479	0.842558	4.99327e-05	1.95327e-05	0.0105772	0.0374841	2:36522171-38522171	0.124071
b_intermediate	ENSG00000219481	0.99	225	-0.00896187	0.00811489	0.269431	7.45089e-06	1.19034e-05	0.531351	0.0581309	1:16297289-18297289	0.0971451
b_intermediate	ENSG00000220205	0.99	335	-0.000761684	0.0143223	0.957587	3.41088e-05	1.83584e-05	0.0631774	0.0320226	17:7061337-9061337	0.10601
b_intermediate	ENSG00000221923	0.99	503	-0.0257561	0.0170828	0.131625	3.65987e-152	1.26249e-147	0.999977	0.0213951	19:51880265-53880265	0.674747
b_intermediate	ENSG00000221946	0.99	291	0.0155088	0.013806	0.261294	4.98857e-05	2.42118e-05	0.0393614	0.041033	19:34666629-36719106	0.123197
b_intermediate	ENSG00000221949	0.99	193	0.0654146	0.208245	0.753427	1.40423e-152	1.21034e-147	0.999991	0.0011705	12:61855282-63855282	0.315558
b_intermediate	ENSG00000221968	0.99	129	0.0115897	0.0171606	0.499443	4.88799e-05	2.42161e-05	0.0435403	0.0316471	11:59711449-61711449	0.0924714
b_intermediate	ENSG00000221983	0.99	275	0.0107095	0.00763264	0.16058	1.9809e-152	1.55687e-147	0.99999	0.0481838	19:17699445-19699445	0.578707
b_intermediate	ENSG00000223865	0.99	971	-0.000268567	0.00541386	0.960435	0.000470042	4.39876e-05	1.18641e-26	0.419893	6:31956720-34251827	0.115622
b_intermediate	ENSG00000224137	0.99	220	0.00899613	0.00355501	0.0113883	1.62395e-15		1	0.0958247	2:207372996-209609324	0.15649
b_intermediate	ENSG00000225885	0.99	188	-0.00929287	0.00472871	0.0493907	4.06745e-17	1.74119e-11	0.999998	0.0928092	8:118629454-120629454	0.130151
b_intermediate	ENSG00000225914	0.99	648	-0.0900527	0.106323	0.397009	0.00140162	0.000417731	0.000792708	0.0372464	6:30319478-32319478	0.0964327
b_intermediate	ENSG00000225973	0.99	227	0.00354951	0.0089729	0.692414	1.37563e-155	8.44134e-151	0.999987	0.0302643	15:54577303-56577303	0.214377
b_intermediate	ENSG00000226742	0.99	205	-0.00270083	0.0100213	0.787537	5.08831e-06	1.07967e-05	0.637438	0.0258359	18:76753037-78753037	0.110618
b_intermediate	ENSG00000226752	0.99	197	0.00520301	0.00239024	0.0294975	1.11737e-05	2.01107e-05	0.578477	0.356045	9:122166107-125110774	0.0941539
b_intermediate	ENSG00000226899	0.99	312	-0.000427051	0.00330481	0.897183	2.13549e-05	1.78111e-05	0.230542	0.228488	10:125650186-127688370	0.104893
b_intermediate	ENSG00000227500	0.99	399	-0.066975	0.0830713	0.420107	4.06208e-05	0.000183702	0.824996	0.00680802	19:902582-2902582	0.180423
b_intermediate	ENSG00000227533	0.99	183	-0.0226956	0.00885177	0.0103487	9.98702e-06	1.48928e-05	0.502479	0.0665632	1:42409364-44409364	0.08865
b_intermediate	ENSG00000228439	0.99	212	-0.00558662	0.00679621	0.411065	1.53561e-152	1.11917e-147	0.999989	0.0470712	6:98971429-100971429	0.173508
b_intermediate	ENSG00000228696	0.99	140	-0.0059085	0.0169625	0.727594	8.95263e-05	2.1369e-05	2.79524e-05	0.0340796	17:42849415-45862347	0.0663373
b_intermediate	ENSG00000228716	0.99	289	-0.00702889	0.00916035	0.442893	1.35715e-05	1.46187e-05	0.353218	0.0465566	5:78899922-80899922	0.128691
b_intermediate	ENSG00000228784	0.99	275	-0.00170478	0.00974924	0.861187	1.84768e-16		1	0.0321123	2:19074271-21074271	0.164957
b_intermediate	ENSG00000228857	0.99	203	-0.00387647	0.00943369	0.681133	4.83407e-05	1.50153e-05	0.0012845	0.0531951	2:113587432-115587432	0.101822
b_intermediate	ENSG00000228962	0.99	598	0.182453	0.153672	0.235113	0.00240126	0.000595327	5.49511e-05	0.052012	6:30386131-32468546	0.145923
b_intermediate	ENSG00000229245	0.99	239	0.00741825	0.0087084	0.394298	9.56013e-06	1.57434e-05	0.543687	0.0455172	9:124254013-126391026	0.115679
b_intermediate	ENSG00000229989	0.99	144	-0.0178794	0.00989228	0.0706991	1.04781e-152	1.02678e-147	0.999992	0.0232322	1:198061651-200061651	0.326061
b_intermediate	ENSG00000229999	0.99	140	-0.00167716	0.013279	0.899493	2.60067e-06	7.8825e-06	0.741453	0.0181552	22:39784278-41784278	0.074501
b_intermediate	ENSG00000230489	0.99	219	-0.00208487	0.00543625	0.70134	2.38398e-155	1.42093e-150	0.999987	0.0671872	1:107539269-109539269	0.677199
b_intermediate	ENSG00000230513	0.99	143	-0.00428908	0.00696029	0.537748	1.01576e-152	1.0482e-147	0.999992	0.0624232	22:20366634-22366634	0.270596
b_intermediate	ENSG00000230555	0.99	192	-0.00490139	0.0101849	0.630346	1.39203e-152	1.08947e-147	0.99999	0.0268906	10:42880042-44880042	0.268852
b_intermediate	ENSG00000231360	0.99	7	0.0100487	0.00745555	0.17772	4.38221e-156	4.24475e-150	0.999999	0.0266077	1:143896319-145896319	0.0720758
b_intermediate	ENSG00000231389	0.99	973	-0.00169082	0.00475233	0.721999	0.000463656	4.35403e-05	1.76455e-26	0.553899	6:31927029-34508531	0.118758
b_intermediate	ENSG00000231439	0.99	191	0		1	1.26626e-152	7.27068e-148	0.999986	1.26626e-152	16:0-1107162	0.781356
b_intermediate	ENSG00000231500	0.99	846	0.00725954	0.0055387	0.189961	0.000343615	3.78281e-05	1.05045e-19	0.36615	6:31958703-34793167	0.12026
b_intermediate	ENSG00000231663	0.99	335	0.00361974	0.0099052	0.714785	3.89063e-05	2.12588e-05	0.0672314	0.0589409	1:233537924-236116407	0.11228
b_intermediate	ENSG00000231925	0.99	837	0.0303519	0.0183716	0.0985124	0.000321508	8.14495e-05	7.90261e-05	0.0678508	6:32278816-34525559	0.123833
b_intermediate	ENSG00000232629	0.99	968	-0.00910577	0.00865145	0.292564	0.000508836	4.97834e-05	1.59661e-24	0.286858	6:31586831-33711857	0.118649
b_intermediate	ENSG00000232859	0.99	148	0.0128275	0.015648	0.412357	9.29717e-06	1.30691e-05	0.476844	0.020376	17:25194116-27194116	0.0795465
b_intermediate	ENSG00000232940	0.99	803	-0.0373535	0.0244655	0.126815	0.000323426	8.33215e-05	0.000103745	0.0526963	6:31585007-33899139	0.128766
b_intermediate	ENSG00000232941	0.99	180	0.000889303	0.00761579	0.907042	2.39531e-06	8.71988e-06	0.78355	0.0457234	8:51702542-53806682	0.0799506
b_intermediate	ENSG00000233016	0.99	200	-0.00184256	0.0026378	0.48485	1.44696e-154	1.01489e-149	0.999989	0.410803	9:138581529-140686949	0.287715
b_intermediate	ENSG00000233224	0.99	361	0.0046812	0.0035568	0.188132	3.39974e-154	3.72171e-149	0.999993	0.204552	6:26377843-29839908	0.151005
b_intermediate	ENSG00000233483	0.99	180	0.0345524	0.022453	0.123834	2.04003e-05	2.84281e-05	0.472998	0.0184696	17:42312831-44312831	0.095613
b_intermediate	ENSG00000233912	0.99	274	0.0086185	0.028346	0.761093	2.00189e-152	1.045e-147	0.999985	0.0126252	3:4908373-6908373	0.49058
b_intermediate	ENSG00000233927	0.99	410	0.00025	131.072	0.999998	8.64836e-05		1	6.871e-13	19:7219833-9219833	0.216744
b_intermediate	ENSG00000234465	0.99	233	0.00481061	0.0211729	0.820263	4.20911e-05	2.09191e-05	0.0442109	0.0205287	19:43488527-45488527	0.103255
b_intermediate	ENSG00000234745	0.99	1151	0.0015379	0.00573861	0.788706	0.000697842	6.35691e-05	4.8923e-28	0.715352	6:29339602-33190217	0.106222
b_intermediate	ENSG00000234753	0.99	233	0.00143723	0.00844988	0.86494	3.91995e-05	1.45029e-05	0.00687446	0.0671312	6:39958205-41958205	0.0870917
b_intermediate	ENSG00000234936	0.99	265	-0.00350396	0.012275	0.775295	1.16797e-05	1.59758e-05	0.464727	0.0337193	2:42566146-44566146	0.102608
b_intermediate	ENSG00000235109	0.99	343	0.0193154	0.0082127	0.0186779	8.79145e-18	5.83029e-12	0.999999	0.057042	6:27689004-29689004	0.101451
b_intermediate	ENSG00000235162	0.99	293	0.00226132	0.00990501	0.819412	3.37713e-16		1	0.0348672	12:104716977-106716977	0.16779
b_intermediate	ENSG00000235750	0.99	186	0.0014398	0.00330894	0.663472	3.10878e-06	1.30658e-05	0.811933	0.155101	1:174097864-176171985	0.0882316
b_intermediate	ENSG00000236016	0.99	165	0.000625483	0.00236234	0.791185	1.16686e-152	9.94061e-148	0.999991	0.381135	6:85107658-88121539	0.155213
b_intermediate	ENSG00000236624	0.99	141	-0.00968927	0.00736112	0.188081	1.23036e-05	1.08144e-05	0.255244	0.0646969	1:44992460-46992460	0.0959659
b_intermediate	ENSG00000236935	0.99	175	0.000200493	0.00529591	0.969801	2.25206e-05	1.41626e-05	0.111801	0.101252	11:63060976-65128494	0.0717342
b_intermediate	ENSG00000237310	0.99	81	-0.00517104	0.0136168	0.704128	1.66847e-05	9.04929e-06	0.065219	0.0220947	7:64823019-66823019	0.0532808
b_intermediate	ENSG00000237541	0.99	972	-0.00312336	0.00316736	0.32408	0.000495718	4.51586e-05	4.91474e-28	2.29232	6:30724219-33996802	0.112508
b_intermediate	ENSG00000238083	0.99	87	-0.000957949	0.00516879	0.852968	1.96612e-17		1	0.0486415	17:43018488-45090393	0.092135
b_intermediate	ENSG00000238142	0.99	207	-0.011644	0.00916143	0.203737	8.09797e-06	1.34595e-05	0.547404	0.0531142	1:15500985-17797588	0.135282
b_intermediate	ENSG00000239453	0.99	205	0.0128943	0.00750602	0.0858218	2.26229e-05	1.52246e-05	0.137295	0.0620761	3:112276381-114302118	0.105901
b_intermediate	ENSG00000239672	0.99	273	-0.0131244	0.00747275	0.0790375	1.44951e-05	2.17419e-05	0.504971	0.0669495	17:48231180-50231180	0.112131
b_intermediate	ENSG00000240021	0.99	192	0.0118599	0.0158086	0.453124	8.14697e-16		1	0.0162269	1:177492635-179492635	0.125682
b_intermediate	ENSG00000240065	0.99	961	0.234941	0.195715	0.229973	0.000195404	0.000921295	0.832032	0.00644918	6:31821859-33821859	0.159856
b_intermediate	ENSG00000240344	0.99	175	0.000186331	0.00528868	0.971895	9.12312e-06	1.14159e-05	0.424198	0.0738737	2:200754063-203023949	0.0789864
b_intermediate	ENSG00000240972	0.99	273	-0.0126875	0.024587	0.605837	2.43354e-05	2.60506e-05	0.350222	0.0178442	22:23235303-25235303	0.120718
b_intermediate	ENSG00000241106	0.99	960	-0.0438323	0.0591643	0.45878	0.000490042	0.000362696	0.17666	0.0261107	6:31783365-33783365	0.123635
b_intermediate	ENSG00000242086	0.99	392	-0.0013285	0.00443261	0.764397	2.82489e-05	1.73014e-05	0.102521	0.148587	3:194335265-196661089	0.141834
b_intermediate	ENSG00000243150	0.99	145	0.00965654	0.00654607	0.140168	5.17478e-155	5.27034e-150	0.999992	0.0456822	3:157200367-159253814	0.167739
b_intermediate	ENSG00000243678	0.99	269	0.00707527	0.00920639	0.44218	3.27354e-05	1.83555e-05	0.0745188	0.0497284	17:48250235-50250235	0.126535
b_intermediate	ENSG00000243926	0.99	152	-0.00367971	0.0113068	0.744846	7.03142e-156	6.3812e-151	0.999991	0.0241001	3:155389947-157389947	0.17833
b_intermediate	ENSG00000243927	0.99	304	-0.0248145	0.0196893	0.20756	2.06356e-05	2.8683e-05	0.471872	0.0227654	21:34394814-36394814	0.113101
b_intermediate	ENSG00000244752	0.99	244	0.00675943	0.00531078	0.203097	1.78543e-152	9.4438e-148	0.999985	0.113992	22:24862124-26862124	0.569908
b_intermediate	ENSG00000245904	0.99	222	0.0091667	0.0134304	0.494901	1.61536e-152	1.15923e-147	0.999989	0.0279864	12:91566637-93566637	0.171382
b_intermediate	ENSG00000246334	0.99	232	-0.00520477	0.00638402	0.414911	5.33563e-05	1.57042e-05	0.000679839	0.0895375	5:175870700-177870700	0.113552
b_intermediate	ENSG00000247157	0.99	227	0.00501487	0.00776207	0.518231	1.63452e-152	1.10864e-147	0.999988	0.0437054	12:10349148-12349148	0.230896
b_intermediate	ENSG00000247572	0.99	219	-0.00897774	0.0257409	0.727259	1.99927e-05	2.05833e-05	0.331397	0.0127878	5:79599928-81599928	0.093704
b_intermediate	ENSG00000247982	0.99	231	-0.00561353	0.00466366	0.228715	4.45529e-06	1.27893e-05	0.727569	0.0765816	15:56597961-58598471	0.121652
b_intermediate	ENSG00000248489	0.99	145	0.00459193	0.00977858	0.638647	2.7376e-05	1.73804e-05	0.115232	0.0472463	5:96804286-99268037	0.0730226
b_intermediate	ENSG00000250850	0.99	238	0.0243772	0.0132004	0.0647907	1.71092e-152	9.98227e-148	0.999986	0.0251297	9:35999373-37999373	0.178076
b_intermediate	ENSG00000251022	0.99	212	0.0180432	0.0162027	0.265456	1.34579e-15		1	0.018334	4:82727406-84727406	0.152092
b_intermediate	ENSG00000251580	0.99	616	-0.00382884	0.0111105	0.730384	3.62979e-156	7.9432e-152	0.999964	0.0390579	4:5676485-7676485	1.25069
b_intermediate	ENSG00000251661	0.99	230	0.0021838	0.00956936	0.819485	4.82364e-05	2.03597e-05	0.0178258	0.0635891	11:0-1324170	0.0831573
b_intermediate	ENSG00000254397	0.99	205	-0.00865191	0.00410341	0.0349907	1.49623e-152	1.40892e-147	0.999992	0.10702	11:8349271-10458828	0.176065
b_intermediate	ENSG00000254635	0.99	285	4.62252e-05	0.0121075	0.996954	1.91137e-156	9.23496e-152	0.999983	0.0314569	10:27934523-29934523	0.372207
b_intermediate	ENSG00000254682	0.99	187	-0.0102439	0.0122046	0.401273	6.14781e-156	5.41929e-151	0.999991	0.0229358	11:70186476-72186476	0.201755
b_intermediate	ENSG00000254709	0.99	241	-0.00118167	0.00607167	0.845691	1.04879e-05	1.32379e-05	0.428209	0.0822693	22:22253303-24253303	0.115895
b_intermediate	ENSG00000254999	0.99	328	-0.00988642	0.00727976	0.174442	2.3096e-152	1.13911e-147	0.999984	0.0492541	3:9055671-11055671	0.226555
b_intermediate	ENSG00000255320	0.99	148	-0.0175367	0.0410582	0.669294	0.000344247	0.000141717	0.0151355	0.023352	11:65048491-67048491	0.115968
b_intermediate	ENSG00000255328	0.99	232	-0.0323996	0.0154317	0.035768	3.23877e-06	4.28633e-05	0.939769	0.039565	11:0-1327334	0.109789
b_intermediate	ENSG00000255733	0.99	239	0.000218204	0.010383	0.983233	9.84079e-05	2.62886e-05	0.000181569	0.0627502	12:67420403-69420403	0.107887
b_intermediate	ENSG00000255760	0.99	287	-0.000309656	0.00448285	0.944929	9.57844e-06	1.40209e-05	0.49451	0.110222	12:30947194-33074398	0.103066
b_intermediate	ENSG00000256164	0.99	302	0.0415388	0.0298014	0.163362	2.19478e-152	9.93126e-148	0.999982	0.0101283	12:2770680-4770680	0.234891
b_intermediate	ENSG00000257127	0.99	253	0.00375873	0.00609435	0.537396	2.1838e-14	1.26922e-09	0.999986	0.0694238	12:91648393-93813081	0.154806
b_intermediate	ENSG00000257261	0.99	165	-0.0269663	0.0163516	0.0991155	1.15975e-152	9.28609e-148	0.99999	0.0255274	12:45748965-47748965	0.175007
b_intermediate	ENSG00000257275	0.99	395	-0.0333828	0.0268862	0.214372	1.04396e-05	4.32154e-05	0.809112	0.0201392	14:95141418-97141418	0.153831
b_intermediate	ENSG00000257704	0.99	323	-0.0132338	0.0369751	0.720409	3.96628e-05	5.29541e-05	0.453855	0.0124287	19:46758928-48758928	0.114397
b_intermediate	ENSG00000257831	0.99	174	-0.00979172	0.00699151	0.161359	2.46862e-05	1.62213e-05	0.12805	0.0702635	14:30853798-32853798	0.0827668
b_intermediate	ENSG00000258289	0.99	207	0.00762997	0.0110945	0.491626	2.93751e-05	1.53033e-05	0.0549175	0.0429412	14:64385820-66385820	0.0889678
b_intermediate	ENSG00000258572	0.99	425	-0.0262057	0.0203859	0.198625	1.68608e-05	3.95385e-05	0.669788	0.0264503	14:94983975-96983975	0.161012
b_intermediate	ENSG00000258646	0.99	209	-0.0104048	0.017509	0.55234	4.19354e-05	2.37414e-05	0.0773394	0.0253845	14:74446778-76446778	0.116891
b_intermediate	ENSG00000258929	0.99	217	0.0106062	0.0125112	0.396583	2.8211e-16		1	0.022937	14:49475405-51475405	0.151763
b_intermediate	ENSG00000259001	0.99	401	0.00504723	0.00904184	0.576702	6.03997e-07	1.67468e-05	0.971229	0.0509464	14:19786432-21803816	0.197352
b_intermediate	ENSG00000259004	0.99	320	0.0625713	0.110119	0.569889	2.35169e-152	1.21635e-147	0.999985	0.00291723	14:100458641-102458641	0.248168
b_intermediate	ENSG00000259536	0.99	215	0.00125871	0.00437021	0.773331	9.49004e-05	2.49158e-05	0.000139614	0.206625	15:39622977-42658680	0.0786602
b_intermediate	ENSG00000259658	0.99	260	-0.00734526	0.0167059	0.660168	2.39277e-05	1.84931e-05	0.19571	0.024868	15:101252838-103252838	0.100086
b_intermediate	ENSG00000259715	0.99	156	0.00657857	0.011229	0.557971	9.8148e-06	8.73281e-06	0.261056	0.0264842	15:49665362-51665362	0.0860779
b_intermediate	ENSG00000260077	0.99	417	-0.0115444	0.0168142	0.492345	3.49921e-05	2.78996e-05	0.209764	0.0301104	2:9180354-11180354	0.133673
b_intermediate	ENSG00000260349	0.99	371	-0.00388973	0.00485555	0.42308	2.93354e-155	1.07159e-150	0.999978	0.0884005	16:8173162-10187475	0.761099
b_intermediate	ENSG00000260621	0.99	325	-0.0239083	0.0220218	0.277626	5.40959e-05	4.84252e-05	0.26395	0.0258058	16:55469030-57469030	0.118048
b_intermediate	ENSG00000260708	0.99	370	0.000871994	0.00658315	0.894622	2.24484e-05	1.90758e-05	0.239276	0.091774	22:46158179-48158179	0.113819
b_intermediate	ENSG00000261218	0.99	502	-0.0202454	0.0125641	0.107098	4.95484e-15		1	0.0302447	16:80773026-82773026	0.234425
b_intermediate	ENSG00000261353	0.99	375	-0.0013641	0.00610189	0.823104	1.85788e-05	8.68975e-06	0.0325155	0.101766	6:25408551-28474715	0.080713
b_intermediate	ENSG00000261505	0.99	384	-1.93706e-05	0.00714713	0.997838	2.95015e-155	1.17257e-150	0.99998	0.0640295	16:367610-2367610	0.652635
b_intermediate	ENSG00000261584	0.99	378	0.00561122	0.0128055	0.66125	1.78912e-05	9.07909e-06	0.0487708	0.027068	6:25498758-28592003	0.0800793
b_intermediate	ENSG00000261644	0.99	286	0.00674816	0.012265	0.582186	2.12843e-05	2.18423e-05	0.329832	0.0427089	16:49792704-51792704	0.118272
b_intermediate	ENSG00000261740	0.99	68	0.0195765	0.0169114	0.247031	3.96362e-05	1.69311e-05	0.0192304	0.0295467	16:29323380-31323380	0.0471249
b_intermediate	ENSG00000262074	0.99	97	-0.0123723	0.00539642	0.0218658	6.9119e-153	1.11174e-147	0.999995	0.0434099	17:18287419-20441531	0.116769
b_intermediate	ENSG00000263002	0.99	185	-0.0885761	0.0646625	0.170742	1.3461e-152	1.17218e-147	0.999991	0.00519339	19:42942063-44942063	0.154122
b_intermediate	ENSG00000263080	0.99	361	-0.0377004	0.0594781	0.526176	0.000325843	0.000355013	0.358706	0.0144294	16:10401416-12401416	0.137241
b_intermediate	ENSG00000263272	0.99	411	-0.00718378	0.00465781	0.122999	3.37688e-155	1.27358e-150	0.999979	0.0971432	17:4336188-6336188	0.326766
b_intermediate	ENSG00000264364	0.99	281	-2.54779e-05	0.0133569	0.998478	1.64991e-05	1.1843e-05	0.163575	0.0283044	17:55169763-57169763	0.123006
b_intermediate	ENSG00000264443	0.99	203	0.00531655	0.0146327	0.716355	0.000118125	3.93226e-05	0.00266456	0.0454665	1:24198575-26198575	0.107328
b_intermediate	ENSG00000266714	0.99	267	0.0208762	0.0103604	0.0439059	1.92747e-152	1.08812e-147	0.999986	0.0408478	17:72583027-74583027	0.183443
b_intermediate	ENSG00000266964	0.99	286	0.00964735	0.0104223	0.354631	4.26557e-05	2.14727e-05	0.0469766	0.054675	19:34678154-36678154	0.103767
b_intermediate	ENSG00000267421	0.99	252	0.00025	185.364	0.999999	4.16869e-17		1	1.83173e-13	19:56760216-58760216	0.118578
b_intermediate	ENSG00000267454	0.99	499	-0.0119264	0.015619	0.445117	4.84565e-156	1.26239e-151	0.999969	0.0181401	19:55928155-57928155	0.892178
b_intermediate	ENSG00000267757	0.99	361	-0.000711675	0.014653	0.961263	6.95436e-05	2.84544e-05	0.0145241	0.038932	19:45145025-47145025	0.132482
b_intermediate	ENSG00000268030	0.99	275	0.0225499	0.0165262	0.172413	1.9979e-152	1.07895e-147	0.999985	0.0212321	19:17699333-19699333	0.212099
b_intermediate	ENSG00000268218	0.99	366	0.0103721	0.0179218	0.562762	4.24119e-05	1.94186e-05	0.0289562	0.024692	16:88471246-90471246	0.117615
b_intermediate	ENSG00000268362	0.99	79	0.00840477	0.00716053	0.24049	2.17173e-16		1	0.0373979	19:23207669-25207669	0.0947678
b_intermediate	ENSG00000268516	0.99	216	-0.0167485	0.01765	0.342659	1.84982e-16		1	0.0110731	19:57785900-59785900	0.137701
b_intermediate	ENSG00000269893	0.99	199	0.00282376	0.00255554	0.26918	1.54483e-05	9.66147e-06	0.109829	0.279401	4:117829518-120781338	0.0878365
b_intermediate	ENSG00000270164	0.99	214	0.00588598	0.0143486	0.681649	1.69053e-05	1.16621e-05	0.147171	0.0246423	19:41049821-43049821	0.108063
b_intermediate	ENSG00000271204	0.99	292	0.00502503	0.0102793	0.624949	4.55424e-06	1.8196e-05	0.802364	0.0497069	7:129629094-131644543	0.129568
b_intermediate	ENSG00000271605	0.99	162	-0.00702493	0.00896711	0.433386	1.84433e-05	1.37303e-05	0.179191	0.0602821	17:61502435-63502435	0.0959098
b_intermediate	ENSG00000272189	0.99	177	0.0124251	0.0108283	0.251191	7.02133e-05	2.30758e-05	0.00234444	0.0506366	6:135812315-137812315	0.0852671
b_intermediate	ENSG00000272211	0.99	135	0.00256972	0.00201058	0.201214	1.55265e-154	1.88623e-149	0.999993	0.214919	2:195052944-198060767	0.226018
b_intermediate	ENSG00000272273	0.99	1221	0.0059913	0.0297256	0.840265	0.000918619	0.000119912	1.84817e-14	0.0871767	6:28938377-32363026	0.12948
b_intermediate	ENSG00000272277	0.99	322	-0.0225743	0.0110944	0.0418754	2.35195e-152	1.48582e-147	0.999987	0.030393	6:2023339-4023339	0.664088
b_intermediate	ENSG00000272325	0.99	220	-0.0176525	0.0176101	0.316148	2.13823e-05	2.1035e-05	0.309385	0.0232625	6:33480065-35480065	0.0981441
b_intermediate	ENSG00000272369	0.99	155	-0.0136251	0.0106103	0.199095	1.18058e-05	1.49549e-05	0.429865	0.0433554	12:45748965-47748965	0.0817518
b_intermediate	ENSG00000272501	0.99	1084	-0.00382787	0.00650164	0.556026	0.000512612	5.00266e-05	1.22339e-24	0.472975	6:29872274-32416156	0.103136
b_intermediate	ENSG00000272606	0.99	213	-0.0198677	0.0112638	0.077756	7.20727e-06	1.92561e-05	0.708192	0.0406515	2:54825352-56825352	0.0976586
b_intermediate	ENSG00000272758	0.99	214	0.00374113	0.00926929	0.686503	1.7886e-05	1.84575e-05	0.332526	0.0478295	3:121109546-123110541	0.107208
b_intermediate	ENSG00000272829	0.99	84	0.0162494	0.0214421	0.448555	1.67877e-156	2.68446e-151	0.999995	0.00775232	22:21273260-23273260	0.309348
b_intermediate	ENSG00000272871	0.99	237	-0.00249271	0.0114144	0.827131	3.51719e-06	1.56626e-05	0.822322	0.0331487	9:14293513-16293513	0.109504
b_intermediate	ENSG00000272955	0.99	277	0.0116983	0.0115515	0.311202	3.2342e-05	1.96782e-05	0.10027	0.0435047	22:23338936-25338936	0.109534
b_intermediate	ENSG00000273240	0.99	127	-0.00841183	0.0144657	0.560904	3.73263e-17		1	0.0122593	2:190014510-192014510	0.106618
b_intermediate	ENSG00000273253	0.99	366	-0.00659506	0.0212615	0.756418	8.15835e-06	1.88591e-05	0.665309	0.0159237	22:49658053-51658053	0.123987
b_intermediate	ENSG00000273319	0.99	292	-0.0094573	0.01084	0.382966	3.34803e-06	1.75339e-05	0.848568	0.0399238	7:129616236-131616236	0.116213
b_intermediate	ENSG00000273338	0.99	159	0.0106085	0.0137403	0.440071	8.02846e-16		1	0.0188973	1:77354585-79369212	0.12773
b_intermediate	ENSG00000273384	0.99	188	0.012161	0.00917492	0.185019	2.64647e-15		1	0.035583	1:177514622-179514622	0.145898
b_intermediate	ENSG00000273389	0.99	153	-0.00419922	0.012678	0.740478	6.06473e-05	1.70184e-05	0.000365762	0.038635	4:85890701-87890701	0.0732658
b_memory	ENSG00000003402	0.99	214	-0.00116344	0.00949081	0.902435	9.82287e-06	1.26665e-05	0.438044	0.0317689	2:201033322-203033322	0.0904465
b_memory	ENSG00000003509	0.99	178	-0.0422566	0.0443141	0.340301	2.96964e-05	6.57914e-05	0.651721	0.00933469	2:35640405-37640405	0.0934153
b_memory	ENSG00000004660	0.99	327	-0.0118696	0.0215672	0.582078	6.62927e-06	2.06287e-05	0.747936	0.0170321	17:3316617-5316617	0.140697
b_memory	ENSG00000005075	0.99	136	0.000633261	0.0109034	0.953685	1.40261e-05	1.2287e-05	0.253644	0.0343901	7:101358320-103358320	0.0684118
b_memory	ENSG00000006015	0.99	277	0.0218462	0.0098714	0.0268921	1.95593e-152	1.04867e-147	0.999985	0.0304293	19:17698019-19698019	0.186009
b_memory	ENSG00000006282	0.99	305	-0.0024824	0.00640568	0.698363	4.88107e-05	1.85806e-05	0.00861485	0.11071	17:47625828-49625828	0.0978518
b_memory	ENSG00000007129	0.99	212	0.00928403	0.0115896	0.423092	1.41116e-05	1.262e-05	0.263484	0.0338342	19:41092815-43092815	0.0899136
b_memory	ENSG00000007312	0.99	118	-0.00544526	0.0156188	0.727364	7.78917e-06	1.02985e-05	0.449443	0.0162697	17:61008437-63008437	0.073405
b_memory	ENSG00000011007	0.99	239	0.017368	0.0115536	0.132775	4.93353e-05	1.99844e-05	0.0135606	0.0440527	1:23045820-25045820	0.118614
b_memory	ENSG00000011451	0.99	188	-0.0213434	0.0159861	0.181837	2.12649e-05	2.5322e-05	0.401031	0.0272809	19:15449517-17449517	0.0885935
b_memory	ENSG00000012660	0.99	271	0.000440836	0.00978245	0.964056	5.35338e-16		1	0.0318856	6:52064313-54064313	0.174488
b_memory	ENSG00000012779	0.99	105	-0.0106954	0.0157394	0.496802	7.64028e-153	1.34461e-147	0.999995	0.014063	10:44918380-46918380	0.122457
b_memory	ENSG00000013573	0.99	271	0.00619125	0.00648657	0.339845	3.06184e-15		1	0.0623718	12:30233053-32233053	0.157607
b_memory	ENSG00000023191	0.99	259	0.00355492	0.0150266	0.812986	3.55248e-05	1.848e-05	0.054563	0.0294645	11:0-1490035	0.0927401
b_memory	ENSG00000025708	0.99	258	0.0102425	0.0080679	0.20425	2.28424e-155	1.3317e-150	0.999986	0.0441989	22:49971266-52006988	0.327141
b_memory	ENSG00000026025	0.99	233	0.0278519	0.0180231	0.122264	3.33144e-05	3.83399e-05	0.384889	0.0292148	10:16270912-18270912	0.120821
b_memory	ENSG00000027847	0.99	239	0.0596803	0.0492684	0.225769	3.13906e-05	9.07599e-05	0.729445	0.00766487	5:176016095-178016095	0.115231
b_memory	ENSG00000029534	0.99	224	0.0114639	0.00820816	0.162519	2.21142e-06	1.30155e-05	0.865084	0.0507575	8:40450296-42450296	0.103958
b_memory	ENSG00000033178	0.99	165	-0.000967107	0.00978771	0.92129	1.02485e-16		1	0.022168	4:67551056-69916080	0.129023
b_memory	ENSG00000033867	0.99	189	0.0338831	0.0250175	0.175616	2.16709e-05	3.83558e-05	0.572076	0.0175477	3:26532310-28532310	0.090549
b_memory	ENSG00000035115	0.99	177	-0.00351695	0.0032024	0.272107	1.2945e-152	1.07902e-147	0.99999	0.164756	2:0-1277995	0.17068
b_memory	ENSG00000035403	0.99	77	0.000971348	0.0103881	0.925502	6.90836e-06	5.88436e-06	0.240387	0.0222229	10:74986157-76986157	0.0555007
b_memory	ENSG00000035664	0.99	162	-0.00717465	0.0088095	0.415404	3.06419e-06	1.0391e-05	0.768079	0.047468	15:63335804-65335804	0.0838833
b_memory	ENSG00000042493	0.99	225	0.0032015	0.00451344	0.478122	4.48723e-155	2.8635e-150	0.999987	0.0845588	2:84632942-86746148	0.61115
b_memory	ENSG00000047662	0.99	237	0.00041333	0.00215971	0.848226	1.6691e-152	1.08856e-147	0.999988	0.176395	4:16533761-18780095	0.307362
b_memory	ENSG00000048544	0.99	313	0.0306676	0.0322567	0.34174	6.55845e-05	7.45126e-05	0.378762	0.0157562	6:41174478-43174478	0.124144
b_memory	ENSG00000049192	0.99	137	0.00221629	0.00617105	0.719488	5.69218e-17		1	0.0466328	5:63355060-65355060	0.110739
b_memory	ENSG00000051523	0.99	420	-0.00104422	0.0240133	0.965315	2.77417e-05	2.49729e-05	0.266622	0.01947	16:87717074-89717074	0.219537
b_memory	ENSG00000055813	0.99	195	-0.00311375	0.00965352	0.747035	7.78807e-06	1.1893e-05	0.512568	0.0457965	2:55544767-57593901	0.0948901
b_memory	ENSG00000057608	0.99	439	-0.00779442	0.0132697	0.556945	0.000189264	6.53204e-05	0.00376181	0.0548995	10:4805858-6805858	0.133102
b_memory	ENSG00000060138	0.99	250	-0.00721165	0.00824719	0.38188	1.50797e-05	1.57545e-05	0.338481	0.0665306	12:9858319-11919313	0.0970085
b_memory	ENSG00000061938	0.99	283	0.0210227	0.0290932	0.469927	2.73437e-05	2.76514e-05	0.322725	0.0125805	3:195008364-197008364	0.108558
b_memory	ENSG00000063854	0.99	323	-0.0018237	0.00706317	0.796254	2.77094e-156	1.40527e-151	0.999984	0.0485882	16:872160-2872160	0.390941
b_memory	ENSG00000064652	0.99	133	0.00894697	0.0168979	0.596478	1.38174e-05	1.49044e-05	0.353889	0.0201667	5:122017888-124017888	0.0737329
b_memory	ENSG00000064886	0.99	299	-0.000797635	0.00297601	0.788683	1.99744e-15		1	0.193413	1:110750956-112944073	0.159616
b_memory	ENSG00000069493	0.99	272	0.00192452	0.0151051	0.898617	2.13036e-05	1.66822e-05	0.201595	0.0282281	12:8834345-10834345	0.0968006
b_memory	ENSG00000070814	0.99	333	0.0293707	0.0164629	0.074415	2.37527e-05	3.33603e-05	0.476462	0.029536	5:148765427-150765427	0.123862
b_memory	ENSG00000070831	0.99	307	-0.000265078	0.00956036	0.97788	4.74837e-05	1.91007e-05	0.01292	0.0530642	1:21265293-23414785	0.117821
b_memory	ENSG00000072163	0.99	237	-0.00740679	0.00516713	0.151731	1.6822e-152	9.89154e-148	0.999986	0.0704256	2:127386644-129386644	0.179807
b_memory	ENSG00000072274	0.99	326	0.00363073	0.0194184	0.851682	2.75493e-05	1.70773e-05	0.106698	0.0208559	3:194918994-196918994	0.120731
b_memory	ENSG00000077235	0.99	210	-0.0492093	0.0407713	0.227448	1.81825e-05	6.16104e-05	0.767901	0.0100038	16:26977977-28977977	0.122368
b_memory	ENSG00000079332	0.99	427	-0.00632246	0.0074972	0.399055	3.10207e-16	8.69335e-11	0.999997	0.0594953	10:70905695-72905695	0.216771
b_memory	ENSG00000079459	0.99	256	-0.00207647	0.011089	0.851461	4.81505e-05	2.3425e-05	0.0398294	0.0597936	8:10664895-12676682	0.0956857
b_memory	ENSG00000079691	0.99	409	0.00795047	0.0067802	0.240956	1.52438e-05	8.32859e-06	0.067206	0.0671522	6:24397698-26491807	0.11079
b_memory	ENSG00000080822	0.99	156	3.10431e-13	3.25511e-07	0.999999	2.99404e-16		1	5.02598e-13	3:96721299-98721299	0.0928836
b_memory	ENSG00000083457	0.99	440	0.00621384	0.00775594	0.423032	3.31207e-152	1.13155e-147	0.999977	0.067635	17:2629859-4822069	0.433963
b_memory	ENSG00000083845	0.99	194	0.000957624	0.00198667	0.629788	2.20247e-16		1	0.339128	19:57809154-60045904	0.125078
b_memory	ENSG00000085063	0.99	279	0.00131103	0.0175496	0.94045	1.4991e-05	1.46125e-05	0.30494	0.0215685	11:32741128-34741128	0.101477
b_memory	ENSG00000085117	0.99	326	-0.00709415	0.0108302	0.512445	1.74835e-16		1	0.0270363	11:43624480-45624480	0.205713
b_memory	ENSG00000085382	0.99	186	0.0342812	0.0238506	0.150623	1.33277e-152	1.05642e-147	0.99999	0.0134382	6:104536491-106536491	0.461709
b_memory	ENSG00000085788	0.99	199	-0.00781008	0.0115224	0.497889	7.19027e-17		1	0.0204693	8:37025511-39025511	0.141928
b_memory	ENSG00000086300	0.99	240	-0.0154302	0.0162105	0.341164	1.74634e-152	9.96765e-148	0.999986	0.0186993	7:25386506-27386506	0.558565
b_memory	ENSG00000087008	0.99	351	0.00933271	0.0147693	0.527452	3.004e-05	2.21575e-05	0.17518	0.0325416	4:6633845-8633845	0.122477
b_memory	ENSG00000087076	0.99	342	0.026837	0.0191779	0.161703	2.48901e-152	1.20259e-147	0.999983	0.0152888	19:48339098-50339098	0.212815
b_memory	ENSG00000088179	0.99	249	-0.00603264	0.0157726	0.702108	2.42888e-06	1.66564e-05	0.884061	0.0185767	2:119539882-121539882	0.130309
b_memory	ENSG00000088992	0.99	339	0.00604988	0.00707545	0.392522	2.17352e-15		1	0.0501279	12:116491924-118491924	0.218857
b_memory	ENSG00000089248	0.99	110	-0.0153012	0.0195806	0.43454	2.54306e-05	1.95931e-05	0.194309	0.0192188	12:111709566-113709566	0.0700717
b_memory	ENSG00000089327	0.99	292	-0.0132608	0.01209	0.272714	4.395e-05	2.63243e-05	0.0950068	0.049903	19:34668357-36668357	0.105312
b_memory	ENSG00000089335	0.99	319	-0.0101366	0.0116333	0.383567	3.03361e-05	2.39747e-05	0.20575	0.0483652	19:34166230-36166230	0.11419
b_memory	ENSG00000090581	0.99	381	-0.000674021	0.00854093	0.937099	3.06495e-16		1	0.0498396	16:405537-2405537	0.165735
b_memory	ENSG00000091136	0.99	193	-0.00304269	0.00746817	0.683699	1.33447e-05	1.07865e-05	0.216025	0.050948	7:106527775-108527775	0.0852933
b_memory	ENSG00000091436	0.99	309	-0.0169081	0.0171835	0.325129	1.10353e-05	1.94659e-05	0.570781	0.0248166	2:172997382-174997382	0.122608
b_memory	ENSG00000091490	0.99	286	0.0108029	0.00591076	0.0676002	2.04771e-152	1.09006e-147	0.999985	0.0733458	4:24878496-26947084	0.220268
b_memory	ENSG00000092758	0.99	430	0.0127849	0.0113464	0.259835	0.000180856	5.30472e-05	0.000651206	0.0697497	20:60451997-62463355	0.162307
b_memory	ENSG00000093144	0.99	125	-5.10534e-05	0.00882529	0.995384	1.1631e-05	7.47453e-06	0.119688	0.0378522	6:126670134-128670134	0.0644743
b_memory	ENSG00000096092	0.99	138	-0.00494292	0.0109758	0.652462	1.00144e-152	1.0058e-147	0.999992	0.0192298	6:52536125-54536125	0.21774
b_memory	ENSG00000099800	0.99	411	-0.0014469	0.0144676	0.920336	3.1409e-05	2.15431e-05	0.144851	0.0347858	19:1403564-3403564	0.145251
b_memory	ENSG00000099977	0.99	280	-0.00327652	0.00885782	0.711456	3.37312e-05	1.80833e-05	0.0621362	0.0548481	22:23312589-25334948	0.102747
b_memory	ENSG00000100075	0.99	312	0.0104422	0.00974112	0.283734	2.37473e-155	1.04298e-150	0.999982	0.0410324	22:18225650-20225650	0.542804
b_memory	ENSG00000100292	0.99	280	1.45068e-14	1.07561e-08	0.999999	2.97109e-16		1	5.67007e-13	22:34976191-36976191	0.158415
b_memory	ENSG00000100297	0.99	303	-0.0031215	0.00670705	0.641641	4.51927e-16		1	0.07294	22:34804752-36804752	0.175521
b_memory	ENSG00000100299	0.99	246	0.00191346	0.0115938	0.868911	2.70891e-16		1	0.0252696	22:49999681-51999681	0.179035
b_memory	ENSG00000100300	0.99	324	0.00884264	0.00643465	0.169373	1.68497e-05	1.43243e-05	0.239474	0.0698364	22:42553417-44553417	0.130954
b_memory	ENSG00000100316	0.99	206	-0.0161007	0.0103137	0.118502	1.47984e-152	9.87341e-148	0.999988	0.0243057	22:38715140-40715140	0.507519
b_memory	ENSG00000100321	0.99	203	0.00273376	0.00517779	0.597515	1.1058e-06	9.17361e-06	0.904055	0.063154	22:38747671-40747671	0.0966172
b_memory	ENSG00000100376	0.99	494	0.00133896	0.00212847	0.529304	1.05277e-06	1.83439e-05	0.954234	0.311872	22:44673317-46841045	0.163327
b_memory	ENSG00000100600	0.99	302	0.00831921	0.0088352	0.346398	1.29134e-155	5.87338e-151	0.999982	0.0469902	14:92165962-94326437	0.278912
b_memory	ENSG00000100979	0.99	270	-0.00020635	0.0113547	0.985501	7.27282e-06	1.93445e-05	0.706944	0.0355462	20:43540178-45540178	0.0967035
b_memory	ENSG00000101057	0.99	306	-0.000313901	0.00418926	0.94027	5.28189e-16		1	0.0953086	20:41326880-43326880	0.164192
b_memory	ENSG00000101220	0.99	348	0.0101782	0.00822893	0.216131	3.83427e-05	2.22189e-05	0.0844053	0.0854418	20:2734167-4734167	0.120578
b_memory	ENSG00000101421	0.99	156	-0.00427345	0.014515	0.768439	2.13057e-05	1.76591e-05	0.227623	0.0304394	20:31409142-33409142	0.0741556
b_memory	ENSG00000101639	0.99	151	-0.00568058	0.0258262	0.825907	7.3954e-05	4.06817e-05	0.0690843	0.0209067	18:11271828-13271828	0.0766106
b_memory	ENSG00000103035	0.99	167	0.0271373	0.0142468	0.0568069	1.19832e-152	1.03637e-147	0.999991	0.0223934	16:72405506-74405506	0.179471
b_memory	ENSG00000103056	0.99	134	-0.00400505	0.0120692	0.740009	9.34511e-06	1.25611e-05	0.456892	0.0332038	16:67390099-69390099	0.0841191
b_memory	ENSG00000103202	0.99	256	-0.00251997	0.00375291	0.501921	7.77497e-17	5.15619e-11	0.999999	0.126495	16:0-1441717	0.151075
b_memory	ENSG00000103245	0.99	329	0.00459186	0.010577	0.664189	2.4202e-152	1.06623e-147	0.999982	0.0251801	16:0-1767519	0.621585
b_memory	ENSG00000103253	0.99	329	-0.00191796	0.00998835	0.847727	8.85625e-156	4.29037e-151	0.999984	0.0222936	16:0-1783864	0.260376
b_memory	ENSG00000103512	0.99	105	-0.0195772	0.011995	0.102656	7.49722e-153	9.20108e-148	0.999993	0.0241923	16:14153717-16153717	0.1225
b_memory	ENSG00000103550	0.99	222	0.00424329	0.0102695	0.679466	2.68591e-16		1	0.0307285	16:18730554-20730554	0.16547
b_memory	ENSG00000103707	0.99	75	0.0114424	0.00895772	0.201469	5.53039e-153	1.15405e-147	0.999996	0.0221719	15:63339939-65339939	0.109621
b_memory	ENSG00000103811	0.99	314	-0.0044561	0.00848701	0.599549	2.28536e-152	1.31518e-147	0.999986	0.0439223	15:78234957-80234957	0.606478
b_memory	ENSG00000104361	0.99	155	0.00557125	0.0160974	0.729271	9.6204e-06	1.38775e-05	0.488161	0.0222214	8:98305363-100305363	0.0811472
b_memory	ENSG00000104427	0.99	144	-0.0049774	0.00453391	0.272285	2.57353e-155	2.52742e-150	0.999992	0.0858785	8:78555186-80555186	0.593697
b_memory	ENSG00000104714	0.99	324	0.00876994	0.00738862	0.235247	2.41645e-152	1.21488e-147	0.999984	0.0556214	8:0-1589312	0.214593
b_memory	ENSG00000104894	0.99	334	-0.000198517	0.00279373	0.943351	1.47339e-05	1.34222e-05	0.272325	0.249177	19:48664224-50914696	0.108665
b_memory	ENSG00000104921	0.99	412	0.0119098	0.0102366	0.244644	3.09005e-152	1.08978e-147	0.999977	0.0420536	19:6751879-8758303	0.756979
b_memory	ENSG00000104972	0.99	509	0.00734641	0.0089117	0.409738	2.52575e-05	2.47015e-05	0.306541	0.0665409	19:53331671-56134426	0.156988
b_memory	ENSG00000105193	0.99	256	-0.00563777	0.00334239	0.0916516	1.19436e-05	1.73071e-05	0.490133	0.180997	19:38926601-40969107	0.100009
b_memory	ENSG00000105372	0.99	166	0.0136326	0.00610633	0.02558	1.1951e-152	1.06675e-147	0.999991	0.0472114	19:41377133-43377133	0.318823
b_memory	ENSG00000105404	0.99	154	0.00763562	0.00737768	0.300687	3.80923e-06	9.28301e-06	0.681554	0.0434162	19:41444292-43444292	0.0997562
b_memory	ENSG00000105499	0.99	318	0.0061521	0.0100268	0.539502	8.66299e-06	1.35882e-05	0.523774	0.0431223	19:47650731-49650731	0.121448
b_memory	ENSG00000105750	0.99	160	-0.00403994	0.00369739	0.27455	6.11057e-17		1	0.11034	19:19847874-22129736	0.13695
b_memory	ENSG00000105866	0.99	372	0.0167905	0.0185899	0.366419	6.26071e-156	2.21552e-151	0.999977	0.0201994	7:20443137-22443137	0.733873
b_memory	ENSG00000105939	0.99	324	0.00143339	0.0073868	0.846138	3.9903e-05	2.00118e-05	0.0461554	0.0715557	7:137730361-139730361	0.116827
b_memory	ENSG00000106153	0.99	159	0.0122358	0.00541011	0.0237184	1.16644e-152	1.04496e-147	0.999991	0.0714168	7:54509261-57663116	0.180629
b_memory	ENSG00000106635	0.99	125	0.00220095	0.00667829	0.741726	2.60501e-155	3.20804e-150	0.999994	0.0431741	7:72178435-74178435	0.342125
b_memory	ENSG00000106733	0.99	293	-0.00118464	0.00615665	0.847417	8.32954e-06	1.74555e-05	0.633228	0.0863592	9:76705927-78705927	0.114644
b_memory	ENSG00000106803	0.99	217	0.0046745	0.0063665	0.462807	4.17834e-05	1.31757e-05	0.00151786	0.0805141	9:100999360-103693002	0.0954883
b_memory	ENSG00000106829	0.99	269	-0.00540742	0.00603482	0.370233	3.13199e-156	1.50212e-151	0.999983	0.074665	9:81187095-83187095	0.356563
b_memory	ENSG00000107020	0.99	303	0.00174587	0.00823211	0.832044	2.2087e-152	1.00743e-147	0.999983	0.0463989	9:4342152-6342152	0.351624
b_memory	ENSG00000107099	0.99	287	0.00183607	0.00819754	0.822775	2.78262e-16		1	0.0453523	9:0-1370199	0.167861
b_memory	ENSG00000107902	0.99	366	0.000105172	0.00873539	0.990394	1.14157e-05	1.96384e-05	0.56104	0.0623565	10:125227537-127245364	0.123239
b_memory	ENSG00000108107	0.99	537	0.000140602	0.00229839	0.951221	2.39888e-15		1	0.387026	19:54870289-56993790	0.231251
b_memory	ENSG00000108219	0.99	139	0.00580431	0.0069364	0.40271	9.99211e-153	1.02864e-147	0.999992	0.051309	10:80583688-82583688	0.231853
b_memory	ENSG00000108405	0.99	420	0.0177917	0.0077697	0.0220278	5.38482e-15		1	0.0536869	17:2809282-4809282	0.208051
b_memory	ENSG00000108654	0.99	168	0.0120747	0.0140955	0.391646	2.01017e-05	1.44913e-05	0.165394	0.0333514	17:61502435-63502435	0.0835536
b_memory	ENSG00000109046	0.99	106	0.00927006	0.0094104	0.324581	8.79534e-06	8.61973e-06	0.307551	0.0300617	17:24624296-26656096	0.0699599
b_memory	ENSG00000109079	0.99	97	0.0140427	0.0205462	0.494309	1.92179e-05	1.6994e-05	0.258112	0.0137353	17:26315965-28315965	0.0681317
b_memory	ENSG00000109323	0.99	170	0.00855702	0.00768601	0.265569	1.53645e-05	1.26806e-05	0.225645	0.0501945	4:102395103-104679117	0.103261
b_memory	ENSG00000109606	0.99	155	-0.0185466	0.0125419	0.139202	3.23839e-156	2.89061e-151	0.999991	0.017213	4:24543152-26543152	0.265554
b_memory	ENSG00000109861	0.99	200	0.0132047	0.0260028	0.611581	1.35328e-05	2.1779e-05	0.534355	0.0147906	11:87048336-89048336	0.0957534
b_memory	ENSG00000109920	0.99	116	-0.00337864	0.006175	0.584276	2.88721e-06	5.51929e-06	0.600896	0.0469841	11:46137507-49771972	0.0640173
b_memory	ENSG00000110455	0.99	312	-0.00865704	0.00963614	0.368976	2.28238e-152	1.02894e-147	0.999982	0.0407878	11:43087989-45087989	0.369003
b_memory	ENSG00000110628	0.99	385	-0.00195836	0.00801742	0.807027	4.71142e-16	1.48955e-10	0.999997	0.0599379	11:1940492-3940492	0.201505
b_memory	ENSG00000110651	0.99	428	-0.00999068	0.0193595	0.605812	1.08718e-15		1	0.0163549	11:1415964-3415964	0.200708
b_memory	ENSG00000110880	0.99	241	0.00319506	0.0076978	0.678097	1.72844e-152	1.01795e-147	0.999986	0.0444735	12:108065812-110065812	0.510858
b_memory	ENSG00000110987	0.99	202	0.00969334	0.0134597	0.471416	6.40042e-05	1.92334e-05	0.000875491	0.0378484	12:121329063-123329063	0.0846825
b_memory	ENSG00000111011	0.99	166	-0.00636592	0.0127483	0.617529	5.82276e-05	1.78385e-05	0.00109791	0.0369562	12:121981053-123981053	0.077518
b_memory	ENSG00000111229	0.99	106	-0.025137	0.0114284	0.0278406	1.51083e-06	1.15064e-05	0.895535	0.0249712	12:109323951-111323951	0.0765574
b_memory	ENSG00000111666	0.99	230	0.00810612	0.00935206	0.386066	1.68164e-152	1.15272e-147	0.999988	0.0376408	12:101081498-103081498	0.193023
b_memory	ENSG00000111671	0.99	344	-0.0150035	0.0111294	0.177628	5.99801e-05	2.65302e-05	0.02377	0.0497461	12:5969731-7969731	0.124736
b_memory	ENSG00000111696	0.99	297	-0.02375	0.0174968	0.174656	2.15891e-152	1.0786e-147	0.999984	0.0180333	12:103219814-105219814	0.207393
b_memory	ENSG00000111817	0.99	167	0.000549238	0.00933719	0.953093	1.19093e-152	1.0808e-147	0.999991	0.0351094	6:115690849-117690849	0.330099
b_memory	ENSG00000111846	0.99	301	0		1	2.72295e-16		1	3.98385e-13	6:9531244-11531244	0.136918
b_memory	ENSG00000111880	0.99	244	-0.0177975	0.00573178	0.00190246	1.19257e-05	1.96396e-05	0.5437	0.0983144	6:88326244-90326244	0.110636
b_memory	ENSG00000111912	0.99	155	0.0171914	0.00641344	0.00735047	1.13709e-152	1.04978e-147	0.999991	0.0569511	6:125080522-127080522	0.160676
b_memory	ENSG00000112137	0.99	256	0.0336119	0.0277326	0.225512	2.1465e-05	3.58598e-05	0.549453	0.0153512	6:12315212-14315212	0.118565
b_memory	ENSG00000112139	0.99	281	0.00773895	0.00437027	0.0765907	5.72083e-16		1	0.108835	6:36674339-38691295	0.164326
b_memory	ENSG00000112149	0.99	243	-0.0587798	0.107044	0.582923	4.98262e-05	0.000227342	0.826519	0.00482486	6:13095755-15095755	0.134848
b_memory	ENSG00000112182	0.99	141	0.0109131	0.016197	0.500453	6.74834e-05	2.97231e-05	0.023183	0.0312205	6:88990751-90990751	0.0774963
b_memory	ENSG00000112297	0.99	308	0.00324467	0.0126349	0.797331	9.34023e-05	2.75869e-05	0.000709829	0.0502392	6:106027497-108027497	0.127162
b_memory	ENSG00000112306	0.99	224	-0.00279933	0.00559375	0.616767	1.61029e-152	9.59009e-148	0.999987	0.066118	6:132133102-134140795	0.465897
b_memory	ENSG00000112309	0.99	190	0.00342966	0.00665548	0.606334	7.63278e-17		1	0.0509284	6:70541289-72541289	0.144971
b_memory	ENSG00000112486	0.99	371	0.0147907	0.0114071	0.194762	3.81657e-07	2.3481e-05	0.987032	0.0426722	6:166533062-168533062	0.159591
b_memory	ENSG00000112773	0.99	159	-0.00739618	0.0128044	0.563516	6.25395e-156	6.28117e-151	0.999992	0.0218353	6:81497480-83553395	0.258007
b_memory	ENSG00000112799	0.99	403	0.00345149	0.00400656	0.388984	4.15844e-05	1.9307e-05	0.0312517	0.179542	6:5373927-7613487	0.128214
b_memory	ENSG00000112812	0.99	193	6.74109e-06	0.00710011	0.999242	1.3831e-152	2.22463e-147	0.999995	0.0207132	6:27159960-29159960	0.373722
b_memory	ENSG00000112941	0.99	221	0.0281622	0.0194019	0.146637	1.57736e-152	9.62983e-148	0.999987	0.0127664	5:6352865-8352865	0.188222
b_memory	ENSG00000112977	0.99	301	0.00871805	0.00855864	0.308381	8.89936e-155	3.9504e-150	0.999982	0.0463514	5:9715677-11715677	0.387571
b_memory	ENSG00000113522	0.99	150	0.0277774	0.0306924	0.365452	0.00016753	0.000123004	0.1732	0.0175946	5:131818671-133818671	0.08867
b_memory	ENSG00000113719	0.99	296	-0.0409506	0.0289876	0.157746	4.00098e-05	7.2453e-05	0.580799	0.0197671	5:171022215-173022215	0.1276
b_memory	ENSG00000114021	0.99	163	0.0219012	0.0102831	0.0331864	1.16292e-152	1.10062e-147	0.999992	0.0291974	3:99059666-101059666	0.139856
b_memory	ENSG00000114503	0.99	331	0.01487	0.0147358	0.312924	2.25413e-05	1.64391e-05	0.170313	0.0277709	3:195595429-197595429	0.119715
b_memory	ENSG00000114648	0.99	134	0.0261132	0.013717	0.0569482	9.72568e-153	1.20817e-147	0.999994	0.020629	3:46328744-48328744	0.12109
b_memory	ENSG00000115138	0.99	167	-0.0267736	0.0488368	0.583536	4.0072e-05	5.95023e-05	0.500659	0.00860436	2:24393722-26393722	0.0831177
b_memory	ENSG00000115355	0.99	217	-0.0137895	0.0119409	0.248165	1.69624e-05	1.64775e-05	0.30328	0.0353365	2:54656176-56656176	0.115343
b_memory	ENSG00000115649	0.99	222	-0.00412862	0.00691595	0.550527	1.59591e-152	1.15754e-147	0.999989	0.0537772	2:219033830-221033830	0.655924
b_memory	ENSG00000115687	0.99	161	-0.014097	0.0214556	0.511162	6.46686e-05	3.3857e-05	0.0561267	0.0224641	2:241847387-243847387	0.251615
b_memory	ENSG00000115825	0.99	309	0.00260129	0.0103252	0.80109	4.75707e-05	1.95782e-05	0.0151081	0.0487332	2:36466846-38466846	0.107674
b_memory	ENSG00000115866	0.99	122	0.00586509	0.0144158	0.684117	8.79582e-153	1.11437e-147	0.999994	0.0144628	2:135682486-137682486	0.279897
b_memory	ENSG00000115919	0.99	192	0.0101636	0.0163836	0.535026	3.33226e-05	2.33286e-05	0.153177	0.0292424	2:142675232-144709091	0.0891676
b_memory	ENSG00000115944	0.99	261	0.0122322	0.0117151	0.296422	5.75563e-05	2.02769e-05	0.00453241	0.0483492	2:41652658-43652658	0.102123
b_memory	ENSG00000115956	0.99	275	0.022102	0.0175814	0.208708	1.93515e-07	2.3276e-05	0.993367	0.0244202	2:67622318-69622318	0.134158
b_memory	ENSG00000116288	0.99	256	-0.00517701	0.0277169	0.851832	5.01165e-05	4.59339e-05	0.275248	0.0167697	1:7053665-9053665	0.10513
b_memory	ENSG00000116830	0.99	181	0.00204857	0.0122789	0.867499	4.33549e-05	2.02659e-05	0.0324114	0.0415411	1:116304737-118304737	0.0830076
b_memory	ENSG00000117318	0.99	176	-0.00886976	0.0154034	0.564731	2.98712e-05	1.94637e-05	0.124855	0.0300849	1:23395575-25395575	0.0808015
b_memory	ENSG00000117791	0.99	189	-0.000409786	0.008483	0.961472	4.38456e-05	1.5475e-05	0.00460673	0.0644701	1:219945713-222040158	0.0814888
b_memory	ENSG00000118181	0.99	247	0.00512115	0.00519015	0.323787	4.6009e-05	1.46807e-05	0.00172452	0.119008	11:117889132-119889132	0.106043
b_memory	ENSG00000118640	0.99	223	0.00118993	0.0135994	0.930275	1.62994e-152	1.07878e-147	0.999988	0.0151849	2:84754342-86754342	0.283951
b_memory	ENSG00000118705	0.99	166	-0.000354284	0.0100801	0.971963	1.0393e-155	9.37938e-151	0.999991	0.0265843	20:35049556-37049556	0.259175
b_memory	ENSG00000119431	0.99	372	-0.00906437	0.019048	0.634168	2.74022e-152	1.17795e-147	0.999981	0.0143882	9:115138460-117138460	0.650175
b_memory	ENSG00000119523	0.99	172	-0.0130149	0.010828	0.229375	4.38524e-17	2.65481e-11	0.999999	0.0270576	9:100067398-102067398	0.134955
b_memory	ENSG00000119655	0.99	237	-0.0171606	0.00862578	0.0466512	1.23488e-05	1.72361e-05	0.473713	0.067671	14:73868432-75990510	0.100192
b_memory	ENSG00000119943	0.99	207	0.0206739	0.0224026	0.356093	2.90222e-06	1.68605e-05	0.863334	0.0153804	10:99170507-101170507	0.111811
b_memory	ENSG00000120055	0.99	120	0.492878	2.15752	0.819299	8.69935e-153	1.31322e-147	0.999995	0.000121119	10:103197327-105197327	0.480297
b_memory	ENSG00000120616	0.99	151	0.0243908	0.0155375	0.11646	1.08369e-152	1.07735e-147	0.999992	0.0140976	10:31559859-33559859	0.133699
b_memory	ENSG00000120675	0.99	231	0.00419031	0.00494131	0.396429	1.07531e-05	1.47573e-05	0.466206	0.102226	13:42597865-44597865	0.0961566
b_memory	ENSG00000120798	0.99	217	0.0172919	0.0148503	0.244256	4.40461e-05	2.81722e-05	0.117944	0.0351764	12:93654057-95654057	0.0953941
b_memory	ENSG00000121410	0.99	200	0.00654054	0.0145033	0.652013	1.39703e-152	1.22286e-147	0.999991	0.0157114	19:57799529-59799529	0.236335
b_memory	ENSG00000121413	0.99	238	0.0118636	0.0102039	0.244969	8.79501e-155	5.99049e-150	0.999988	0.0253311	19:57680688-59680688	0.467854
b_memory	ENSG00000121716	0.99	178	0.0016165	0.00508622	0.750622	2.92529e-16		1	0.0856847	7:98684271-100934008	0.11618
b_memory	ENSG00000121895	0.99	279	-0.00371085	0.00317868	0.243042	3.87975e-05	1.46356e-05	0.00802784	0.29052	4:38005348-40337115	0.115375
b_memory	ENSG00000122188	0.99	318	-0.00179555	0.00728277	0.805258	2.91989e-05	1.9611e-05	0.136512	0.0738725	1:202738765-204738765	0.107063
b_memory	ENSG00000122674	0.99	112	-0.00548284	0.0119793	0.647174	2.62023e-05	1.46679e-05	0.0740397	0.0405661	7:5877183-7877183	0.0655172
b_memory	ENSG00000122678	0.99	224	0.0018423	0.00871442	0.832568	3.56248e-06	1.36786e-05	0.794524	0.0417863	7:43122613-45122613	0.0911462
b_memory	ENSG00000123179	0.99	188	-0.00251696	0.00485001	0.603788	6.98257e-06	1.46967e-05	0.634707	0.108499	13:49233692-51266109	0.0887513
b_memory	ENSG00000123219	0.99	168	-0.00158268	0.0053515	0.767425	1.73803e-155	1.62036e-150	0.999991	0.0490101	5:63838758-66019845	0.188427
b_memory	ENSG00000123240	0.99	462	0.00437617	0.00717784	0.542075	1.41389e-15		1	0.0680996	10:12161409-14161409	0.213597
b_memory	ENSG00000123600	0.99	279	-0.00273439	0.00326185	0.401865	4.2063e-155	2.01737e-150	0.999983	0.136473	2:170804663-173455892	0.694246
b_memory	ENSG00000123609	0.99	177	0.000491871	0.00825661	0.952496	1.67257e-16		1	0.0326597	2:151152130-153152130	0.12367
b_memory	ENSG00000124243	0.99	294	-0.0103984	0.0107996	0.335623	3.4652e-05	2.13789e-05	0.105049	0.0434442	20:48580970-50580970	0.111444
b_memory	ENSG00000124357	0.99	263	0.00400849	0.0103423	0.698325	4.32494e-05	2.065e-05	0.0362244	0.0570242	2:70275156-72275156	0.112581
b_memory	ENSG00000124406	0.99	176	-0.00197272	0.0125009	0.874609	5.44653e-156	4.71044e-151	0.999991	0.0160995	4:41608992-43608992	0.185529
b_memory	ENSG00000124570	0.99	317	0.0122889	0.00832295	0.139808	1.06501e-07	1.68136e-05	0.994946	0.0530842	6:1947783-3985254	0.158265
b_memory	ENSG00000124587	0.99	298	0.00483863	0.0168083	0.773445	3.577e-05	2.36271e-05	0.13004	0.0305867	6:41928461-43928461	0.107452
b_memory	ENSG00000124588	0.99	325	0.00704382	0.00620482	0.256284	5.25907e-06	1.7188e-05	0.759626	0.0764316	6:1973567-4064451	0.153558
b_memory	ENSG00000124614	0.99	243	0.00163734	0.00342362	0.632475	3.72238e-05	1.57585e-05	0.0181701	0.268772	6:33036469-35645322	0.087307
b_memory	ENSG00000124635	0.99	191	5.52602e-05	0.00586411	0.992481	6.10446e-155	1.17603e-149	0.999996	0.152102	6:26915087-28915087	0.252418
b_memory	ENSG00000125534	0.99	386	0.00122041	0.00451665	0.787005	0.000195254	2.37534e-05	2.03437e-16	0.283264	20:61148912-63148912	0.131992
b_memory	ENSG00000125637	0.99	199	0.0122348	0.0227718	0.591075	0.000107011	5.14526e-05	0.0375439	0.0301864	2:112925061-114925061	0.0824745
b_memory	ENSG00000125743	0.99	364	0.00902985	0.0181041	0.617939	6.58265e-05	3.31284e-05	0.0469214	0.029586	19:45201213-47201213	0.119196
b_memory	ENSG00000125877	0.99	324	-0.0411382	0.0279721	0.141375	2.38433e-152	1.1657e-147	0.999984	0.0134011	20:2295863-4295863	0.220419
b_memory	ENSG00000126246	0.99	294	0.0158682	0.00882947	0.0723059	3.54578e-05	1.88906e-05	0.0605175	0.0610312	19:35244753-37258842	0.123732
b_memory	ENSG00000126267	0.99	296	0.0147642	0.0109556	0.177774	3.13669e-05	2.31891e-05	0.176164	0.044874	19:35149761-37149761	0.105165
b_memory	ENSG00000126432	0.99	175	0.00984858	0.0183481	0.591431	2.33584e-05	1.40209e-05	0.0957177	0.0193301	11:63078943-65078943	0.102691
b_memory	ENSG00000126804	0.99	192	-0.012506	0.0145971	0.391585	2.43649e-05	1.47113e-05	0.0976803	0.0271777	14:63999970-65999970	0.0863018
b_memory	ENSG00000126860	0.99	177	-0.00516551	0.00639684	0.419373	1.26907e-152	1.28197e-147	0.999992	0.0740737	17:28681245-30681245	0.166165
b_memory	ENSG00000127399	0.99	302	0.00341763	0.0146015	0.814939	5.4621e-06	1.83562e-05	0.766038	0.0269821	7:149034184-151034184	0.122484
b_memory	ENSG00000127528	0.99	154	-83.6739	4.69653e+06	0.999986	4.00073e-05	0.00162672	0.980379	2.29536e-15	19:16369747-18369747	0.686962
b_memory	ENSG00000127663	0.99	381	-0.00751965	0.0140091	0.591426	5.93594e-05	3.17331e-05	0.061403	0.0404228	19:4133370-6133370	0.123893
b_memory	ENSG00000128039	0.99	247	-0.0121116	0.0337122	0.719397	1.59489e-156	8.40928e-152	0.999985	0.00701374	4:55217015-57217015	0.357928
b_memory	ENSG00000128218	0.99	243	-0.0373472	0.0218586	0.0875283	7.1353e-06	2.79603e-05	0.798573	0.0166564	22:23093998-25093998	0.129023
b_memory	ENSG00000128245	0.99	259	0.0045068	0.0192156	0.814567	2.65566e-05	1.6952e-05	0.117213	0.0205318	22:31335416-33335416	0.0933444
b_memory	ENSG00000128534	0.99	118	0.0173394	0.00756321	0.0218711	8.50694e-153	9.73271e-148	0.999993	0.0393829	7:116717036-118717036	0.125709
b_memory	ENSG00000128891	0.99	195	0.0208846	0.0295589	0.479852	7.533e-05	3.41436e-05	0.0273653	0.0191974	15:39757035-41757035	0.0815432
b_memory	ENSG00000129003	0.99	292	0.0161291	0.014274	0.258493	5.26578e-16		1	0.0194501	15:61290487-63290487	0.216759
b_memory	ENSG00000129667	0.99	341	0.00353038	0.0174557	0.839722	2.23392e-05	1.85558e-05	0.228631	0.0278388	17:73475975-75475975	0.12645
b_memory	ENSG00000130312	0.99	332	9.574e-05	0.025486	0.997003	2.45155e-05	2.01253e-05	0.223169	0.0156791	19:16413160-18413160	0.109141
b_memory	ENSG00000130313	0.99	341	-0.0067582	0.0154922	0.662668	1.74794e-05	1.98485e-05	0.378511	0.0297033	19:16628352-18628352	0.135777
b_memory	ENSG00000130332	0.99	404	-0.000196152	0.00662977	0.976397	3.3915e-05	2.12654e-05	0.110747	0.0918794	19:1346440-3346440	0.118533
b_memory	ENSG00000130414	0.99	406	0.0114661	0.0227812	0.614744	6.94354e-07	2.12445e-05	0.973927	0.0195933	2:239941703-241941703	0.168733
b_memory	ENSG00000130511	0.99	305	0.0333758	0.0319274	0.295855	2.17532e-152	1.11301e-147	0.999984	0.00959674	19:17520231-19520231	0.223042
b_memory	ENSG00000130589	0.99	371	0.0749952	0.0902163	0.405814	0.000157985	0.000596547	0.791138	0.0062753	20:61227081-63227081	0.127113
b_memory	ENSG00000131042	0.99	434	0.0359344	0.0219245	0.101211	3.16227e-152	1.03723e-147	0.999976	0.0233788	19:53992747-55992747	0.254691
b_memory	ENSG00000131378	0.99	238	-0.00804742	0.0156065	0.606102	2.65635e-05	1.59979e-05	0.0968275	0.0269505	3:15414198-17414198	0.121079
b_memory	ENSG00000131634	0.99	358	-0.00692863	0.00996563	0.486897	3.04766e-16		1	0.0351063	16:581770-2581770	0.173694
b_memory	ENSG00000131966	0.99	208	0.0181904	0.164345	0.911867	1.52589e-152	1.00196e-147	0.999988	0.000835304	14:57638169-59638169	0.299957
b_memory	ENSG00000132185	0.99	280	-0.00317708	0.0101175	0.753507	1.19507e-155	6.73681e-151	0.999986	0.0339599	1:160685170-162700231	0.358186
b_memory	ENSG00000132199	0.99	287	-0.0113052	0.0100354	0.25994	1.07989e-05	1.91414e-05	0.572642	0.0411904	18:0-1714666	0.112469
b_memory	ENSG00000132388	0.99	388	0.000166669	55.2657	0.999998	1.03365e-05		1	1.36441e-12	17:3298387-5298387	0.213709
b_memory	ENSG00000132436	0.99	207	-0.00900116	0.0155585	0.562901	4.57705e-05	1.79357e-05	0.0107129	0.0278664	7:49496841-51496841	0.106774
b_memory	ENSG00000132507	0.99	383	-0.00241349	0.0020218	0.232581	1.58909e-05	1.56838e-05	0.31096	0.381206	17:6101771-8271219	0.137848
b_memory	ENSG00000132704	0.99	284	0.00544169	0.01296	0.67457	3.3657e-05	2.15442e-05	0.118235	0.0406967	1:156736431-158736431	0.117928
b_memory	ENSG00000132842	0.99	171	0.0104704	0.0136035	0.441486	7.92309e-17		1	0.0149275	5:77153246-79153246	0.136554
b_memory	ENSG00000133106	0.99	236	0.00161915	0.00897849	0.856888	1.10266e-05	1.48191e-05	0.45683	0.0510794	13:42551920-44562632	0.0993407
b_memory	ENSG00000133313	0.99	383	0.00478759	0.00816221	0.557502	1.7974e-05	1.80093e-05	0.31826	0.0604868	18:71177465-73177465	0.123797
b_memory	ENSG00000133392	0.99	140	0.0107095	0.0116114	0.356358	1.26574e-05	1.73354e-05	0.465302	0.0315749	16:14795048-16795048	0.0802712
b_memory	ENSG00000133424	0.99	353	0.0152207	0.0296329	0.607501	1.58956e-15		1	0.0107847	22:32617801-34617801	0.207991
b_memory	ENSG00000133818	0.99	168	-0.0186107	0.0123752	0.132615	3.61114e-06	2.0319e-05	0.858941	0.0328979	11:13510851-15510851	0.0895216
b_memory	ENSG00000134046	0.99	128	-0.00623466	0.00980492	0.524861	2.06839e-16		1	0.0236511	18:50958169-52958169	0.106161
b_memory	ENSG00000134202	0.99	304	0.0203625	0.0193797	0.29339	2.21364e-152	1.16939e-147	0.999985	0.0160572	1:109281941-111281941	0.657755
b_memory	ENSG00000134215	0.99	209	0.00677996	0.00910284	0.456382	1.53954e-152	9.75249e-148	0.999987	0.010174	1:107616600-109616600	0.309506
b_memory	ENSG00000134324	0.99	376	0.00961388	0.00990658	0.331821	4.72508e-05	2.66641e-05	0.0763819	0.0642597	2:10920199-12920199	0.151139
b_memory	ENSG00000134759	0.99	185	0.00571016	0.00718174	0.426558	1.21856e-05	1.60161e-05	0.446755	0.065882	18:32752244-34752244	0.0862739
b_memory	ENSG00000134779	0.99	200	0.0122447	0.0121862	0.314992	6.71961e-17		1	0.0194886	18:33502171-35502171	0.158755
b_memory	ENSG00000134809	0.99	188	-0.0039639	0.00347725	0.254306	8.09105e-06	9.88885e-06	0.413243	0.134926	11:56283988-58847243	0.0862107
b_memory	ENSG00000134825	0.99	223	0.00894672	0.010731	0.404436	3.40779e-05	1.93739e-05	0.0785838	0.0412063	11:60610750-62610750	0.108288
b_memory	ENSG00000134884	0.99	255	1.44941e-14	1.07468e-08	0.999999	1.24904e-15		1	2.5007e-12	13:105642741-107642741	0.139979
b_memory	ENSG00000134996	0.99	306	0.00451029	0.00419459	0.282257	7.19263e-06	1.80895e-05	0.690914	0.12871	9:76720153-78757292	0.120501
b_memory	ENSG00000135048	0.99	211	0.00675399	0.011608	0.560675	1.51256e-152	9.79853e-148	0.999988	0.0277548	9:73376376-75376376	0.199113
b_memory	ENSG00000135314	0.99	189	-0.00158148	0.00856751	0.85355	1.35291e-152	1.14131e-147	0.999991	0.0290041	6:73019879-75019879	0.457588
b_memory	ENSG00000135318	0.99	161	0.000286767	0.00534028	0.957175	2.38346e-08	7.09875e-06	0.997321	0.056337	6:85136407-87181931	0.089155
b_memory	ENSG00000135541	0.99	159	-0.0187707	0.00845887	0.0264829	2.29338e-05	2.58445e-05	0.374876	0.0702471	6:134818897-136818897	0.105455
b_memory	ENSG00000135698	0.99	504	0.0182551	0.0213465	0.392452	3.65244e-152	9.69041e-148	0.99997	0.0179651	16:81206353-83206353	0.299292
b_memory	ENSG00000135899	0.99	301	0.00345046	0.0124581	0.781806	1.98603e-05	1.7615e-05	0.259544	0.0357553	2:230034524-232034524	0.123176
b_memory	ENSG00000135916	0.99	308	-0.0105929	0.00907069	0.242883	1.97712e-05	2.17206e-05	0.36269	0.0591049	2:230738466-232794040	0.125962
b_memory	ENSG00000135968	0.99	173	-0.016116	0.0105589	0.126936	9.4068e-06	1.35777e-05	0.488427	0.0297875	2:108045638-110045638	0.085788
b_memory	ENSG00000136003	0.99	245	0.00125605	0.00708759	0.859337	1.79723e-152	1.00304e-147	0.999986	0.0552786	12:107939901-109939901	0.402089
b_memory	ENSG00000136156	0.99	146	-0.00172777	0.00563589	0.759174	1.42767e-155	1.36092e-150	0.999992	0.0385678	13:47984063-49984063	0.246088
b_memory	ENSG00000136238	0.99	243	-0.00383795	0.00821095	0.640201	2.99248e-05	1.76406e-05	0.0898178	0.0599797	7:5461914-7461914	0.114517
b_memory	ENSG00000136240	0.99	233	0.0174367	0.00793021	0.027894	1.18598e-05	1.77302e-05	0.503555	0.0667173	7:5502367-7502367	0.0994842
b_memory	ENSG00000136573	0.99	319	0.00903753	0.00475544	0.0573725	4.34997e-05	1.59111e-05	0.00625853	0.177438	8:9365167-12822903	0.107825
b_memory	ENSG00000136717	0.99	222	0.0111053	0.00853625	0.193274	1.63334e-15		1	0.0420138	2:126882182-128882182	0.166458
b_memory	ENSG00000136732	0.99	223	-0.0072571	0.00930024	0.435206	1.62263e-152	1.02323e-147	0.999987	0.0438469	2:126414593-128414593	0.40075
b_memory	ENSG00000136758	0.99	235	-0.00735917	0.00815117	0.366613	1.71785e-152	1.13024e-147	0.999988	0.0389777	10:26371623-28371623	0.175848
b_memory	ENSG00000136819	0.99	340	0.00321458	0.0223109	0.885436	2.74801e-05	2.12534e-05	0.196019	0.0173069	9:131603396-133603396	0.119703
b_memory	ENSG00000136932	0.99	241	0.00850222	0.0176349	0.629718	1.67496e-05	1.6646e-05	0.314307	0.0199984	9:99712009-101712009	0.110721
b_memory	ENSG00000137106	0.99	263	-0.0105774	0.00728861	0.146716	2.71479e-05	2.39985e-05	0.257958	0.0825398	9:36421065-38421065	0.10267
b_memory	ENSG00000137154	0.99	352	0.00227558	0.00394153	0.563713	1.69343e-13		1	0.132893	9:18231643-20380239	0.172629
b_memory	ENSG00000137331	0.99	1221	0.029596	0.0576334	0.607586	0.000919437	0.000203338	6.13423e-06	0.0416213	6:28747606-32106268	0.112328
b_memory	ENSG00000137393	0.99	209	0.00994758	0.00881357	0.259039	3.39352e-16		1	0.0370462	6:17348965-19348965	0.149794
b_memory	ENSG00000137876	0.99	237	-0.0063308	0.0077579	0.414474	1.72611e-152	1.07025e-147	0.999987	0.0365874	15:54473192-56473192	0.301047
b_memory	ENSG00000138185	0.99	208	0.0129192	0.00972836	0.18418	6.97851e-17		1	0.0260883	10:96516764-98516764	0.154227
b_memory	ENSG00000138326	0.99	266	-0.0193803	0.00855396	0.0234723	1.91218e-152	1.1105e-147	0.999986	0.0411202	10:78763775-80763775	0.210622
b_memory	ENSG00000138639	0.99	146	0.00291325	0.00554425	0.599267	6.25325e-05	1.87046e-05	0.000828294	0.12241	4:85443966-87521985	0.0691743
b_memory	ENSG00000138757	0.99	230	0.00785433	0.0072992	0.281903	1.63373e-152	1.35643e-147	0.99999	0.0361067	4:75553253-77553253	0.602189
b_memory	ENSG00000138785	0.99	143	-0.0147624	0.00945458	0.11843	6.00029e-06	1.26714e-05	0.635834	0.0407458	4:105909103-107909103	0.0790694
b_memory	ENSG00000139192	0.99	349	0.026461	0.0257177	0.303525	5.66037e-05	5.16774e-05	0.273373	0.0183103	12:5562823-7562823	0.140147
b_memory	ENSG00000139433	0.99	175	0.0033791	0.0135729	0.803393	1.37974e-05	1.08548e-05	0.203699	0.0244654	12:109291572-111291572	0.0751712
b_memory	ENSG00000139746	0.99	202	0.00222842	0.0131847	0.865784	2.73018e-05	1.53784e-05	0.0758434	0.0301059	13:78872046-80872046	0.0854552
b_memory	ENSG00000140105	0.99	330	-0.000486824	0.00324447	0.880727	2.46386e-152	9.84253e-148	0.99998	0.144245	14:99795338-101997337	0.388502
b_memory	ENSG00000140368	0.99	131	-0.00292677	0.00608	0.630249	4.02495e-17		1	0.0346015	15:76304310-78668065	0.103822
b_memory	ENSG00000140379	0.99	322	1.28438e-06	0.0044694	0.999771	2.40284e-152	1.03033e-147	0.999981	0.0982336	15:79106042-81312144	0.356616
b_memory	ENSG00000140391	0.99	136	-0.000209304	0.00371461	0.955066	6.69625e-17		1	0.0807516	15:76288018-78610682	0.104487
b_memory	ENSG00000140988	0.99	328	-0.00706568	0.00399177	0.0767172	2.47453e-152	1.19686e-147	0.999984	0.1313	16:1014935-3014935	0.239991
b_memory	ENSG00000140995	0.99	194	-0.00117292	0.0151907	0.938454	3.09938e-05	1.3504e-05	0.0217238	0.034047	16:89113121-91113121	0.0798349
b_memory	ENSG00000141219	0.99	349	0.00167006	0.0538235	0.975247	2.26137e-05	4.68444e-05	0.629279	0.00782191	17:69687398-71687398	0.449699
b_memory	ENSG00000141295	0.99	175	-0.0124944	0.0152681	0.413169	7.23683e-05	2.87664e-05	0.0118787	0.0380217	17:45028071-47028071	0.079129
b_memory	ENSG00000141503	0.99	377	0.0176395	0.012228	0.149148	2.76227e-152	1.22507e-147	0.999982	0.0237699	17:3801887-5801887	0.670228
b_memory	ENSG00000141522	0.99	267	-0.0325032	0.0286862	0.257188	3.05544e-05	4.65201e-05	0.511309	0.0161089	17:79007018-81007018	0.107906
b_memory	ENSG00000141698	0.99	242	0.0110595	0.0145794	0.448112	0.000189476	4.36915e-05	1.44651e-05	0.0599604	17:38977734-40977734	0.0834217
b_memory	ENSG00000141759	0.99	193	-0.00416863	0.0151975	0.783857	7.51602e-06	1.09826e-05	0.493748	0.0198025	18:76825898-78825898	0.0930898
b_memory	ENSG00000141933	0.99	346	0.0353632	0.037657	0.347685	6.6069e-05	9.97136e-05	0.507595	0.0159655	19:0-1522280	0.124507
b_memory	ENSG00000141956	0.99	516	7.41752e-10	0.000388892	0.999998	3.85453e-05		1	1.02408e-12	21:42458706-44458706	0.260247
b_memory	ENSG00000142089	0.99	229	0.0146825	0.0359292	0.682795	4.87637e-05	4.88182e-05	0.317851	0.0154448	11:0-1305619	0.163132
b_memory	ENSG00000142102	0.99	229	0.0789653	0.0555167	0.154919	1.63943e-152	1.08398e-147	0.999988	0.00753952	11:0-1295343	0.174033
b_memory	ENSG00000142188	0.99	291	0.0014686	0.00869052	0.865806	2.20624e-05	1.71222e-05	0.197561	0.0490337	21:33857840-35857840	0.121865
b_memory	ENSG00000142534	0.99	333	-0.0172256	0.00912451	0.0590478	2.46483e-152	1.07318e-147	0.999982	0.046809	19:48999345-50999345	0.22372
b_memory	ENSG00000142556	0.99	418	-0.0060885	0.0143395	0.671131	1.22659e-05	1.69555e-05	0.469422	0.0311774	19:51844330-53844330	0.132088
b_memory	ENSG00000142669	0.99	191	0.01017	0.00614707	0.0980361	8.47645e-06	1.2044e-05	0.481563	0.0700054	1:25650550-27650550	0.0910859
b_memory	ENSG00000142676	0.99	245	-0.0154598	0.00748577	0.0389018	4.39287e-05	1.94965e-05	0.0242492	0.077888	1:22988534-25155233	0.106741
b_memory	ENSG00000142684	0.99	191	0.00872518	0.0151899	0.565692	1.54096e-05	1.36153e-05	0.257725	0.0197262	1:25511700-27511700	0.0804558
b_memory	ENSG00000142856	0.99	215	-0.00558554	0.00556846	0.315829	6.38491e-06	1.30953e-05	0.625852	0.0694753	1:63031050-65031050	0.0980113
b_memory	ENSG00000142937	0.99	174	0.00368565	0.00393843	0.349368	2.47602e-05	1.33683e-05	0.0640036	0.141058	1:44134007-47223086	0.077714
b_memory	ENSG00000143119	0.99	300	0.00517009	0.0141484	0.714799	3.32897e-156	1.92155e-151	0.999986	0.0295681	1:110330007-112430221	0.259644
b_memory	ENSG00000143164	0.99	297	0.00213525	0.0221245	0.923115	1.6601e-05	1.90639e-05	0.383857	0.018996	1:166660871-168660871	0.107807
b_memory	ENSG00000143198	0.99	289	-0.0029485	0.00375361	0.432153	2.12709e-152	9.58489e-148	0.999982	0.144533	1:164510264-166600146	0.435746
b_memory	ENSG00000143226	0.99	294	-0.00678374	0.0059929	0.257651	2.12091e-152	1.06875e-147	0.999984	0.0851386	1:160257359-162647533	0.213415
b_memory	ENSG00000143297	0.99	287	0.00439633	0.00514615	0.392941	3.9152e-05	1.71139e-05	0.0221532	0.130757	1:156513804-158625919	0.110296
b_memory	ENSG00000143333	0.99	201	-0.0491806	0.0277246	0.0760797	1.4513e-152	1.10258e-147	0.999989	0.0123911	1:181602324-183602324	0.516884
b_memory	ENSG00000143575	0.99	235	-0.0443566	0.137329	0.746698	0.000242579	0.000503367	0.629867	0.00478791	1:153254317-155254317	0.159351
b_memory	ENSG00000143669	0.99	286	8.77216e-06	0.0140093	0.9995	7.66696e-05	2.73307e-05	0.00502766	0.0413173	1:235041129-237107014	0.128473
b_memory	ENSG00000143753	0.99	172	-0.0038809	0.00745127	0.60248	9.61174e-06	1.26115e-05	0.445977	0.0556864	1:223415509-225415509	0.0835328
b_memory	ENSG00000143924	0.99	252	0.00736262	0.0172743	0.669948	7.0922e-05	3.20345e-05	0.026834	0.0335966	2:41381860-43381860	0.0998864
b_memory	ENSG00000144713	0.99	331	0.0119347	0.013053	0.360547	1.0501e-05	2.26566e-05	0.643017	0.0362428	3:11883071-13883071	0.116142
b_memory	ENSG00000144791	0.99	275	-0.00179754	0.00355001	0.612612	4.42138e-155	2.3783e-150	0.999985	0.122707	3:44426592-47153768	0.230238
b_memory	ENSG00000144895	0.99	231	0.0205757	0.0260499	0.429611	1.34515e-05	2.70671e-05	0.619213	0.0141007	3:149260853-151260853	0.0994196
b_memory	ENSG00000145088	0.99	169	0.000762548	0.00321971	0.812783	2.49895e-05	1.48052e-05	0.0914338	0.191133	3:120334786-122781113	0.0880134
b_memory	ENSG00000145390	0.99	179	0.0107174	0.00562651	0.0568055	1.28164e-152	1.14817e-147	0.999991	0.0621941	4:119167618-121167618	0.144373
b_memory	ENSG00000145425	0.99	117	-0.00268276	0.00324506	0.408395	5.62034e-06	6.45083e-06	0.383613	0.159717	4:150450902-152815783	0.0691702
b_memory	ENSG00000145703	0.99	270	0.0105541	0.0157897	0.503867	2.27001e-05	2.10865e-05	0.281693	0.0293859	5:74880960-76880960	0.101934
b_memory	ENSG00000145736	0.99	59	0.00375496	0.00439413	0.392807	1.37486e-154	3.85295e-149	0.999997	0.0858326	5:69307464-71307464	0.150534
b_memory	ENSG00000145741	0.99	210	-0.0210175	0.0420708	0.617375	1.53833e-152	9.94655e-148	0.999988	0.0070943	5:71674031-73674031	0.175479
b_memory	ENSG00000145743	0.99	137	0.00160014	0.01164	0.89066	7.14684e-17		1	0.0233618	5:105233551-107233551	0.131092
b_memory	ENSG00000146066	0.99	214	0.00212296	0.00693883	0.75964	6.82718e-05	1.67626e-05	4.64413e-05	0.0924203	5:174817499-176817499	0.0837772
b_memory	ENSG00000146574	0.99	265	0.00900393	0.00619084	0.145837	2.80349e-05	2.0698e-05	0.175586	0.122917	7:5524843-7869304	0.104053
b_memory	ENSG00000146707	0.99	183	0.00685157	0.0105458	0.515888	2.98836e-05	1.38433e-05	0.0308723	0.0364709	7:75177284-77177284	0.0818098
b_memory	ENSG00000146834	0.99	182	0.0236719	0.0262735	0.367597	1.30835e-152	1.26562e-147	0.999992	0.00895428	7:99221867-101221867	0.148807
b_memory	ENSG00000147421	0.99	295	0.00530112	0.00385791	0.169413	2.24229e-05	1.68667e-05	0.18371	0.153352	8:27638032-30144701	0.10895
b_memory	ENSG00000147649	0.99	199	0.00236365	0.00610502	0.698634	1.59948e-05	1.35408e-05	0.237512	0.0651231	8:97637212-99637212	0.10623
b_memory	ENSG00000147813	0.99	255	0.00651726	0.00436257	0.1352	3.06492e-15		1	0.102902	8:143647928-145751588	0.168936
b_memory	ENSG00000148290	0.99	422	0.01374	0.00625163	0.0279611	3.15512e-152	1.20166e-147	0.999979	0.07008	9:135205345-137268084	0.595241
b_memory	ENSG00000148834	0.99	182	-0.0322404	0.0176158	0.0672203	1.31805e-152	1.13992e-147	0.999991	0.0141695	10:105055963-107055963	0.153904
b_memory	ENSG00000149273	0.99	234	0.00252555	0.0081805	0.757528	5.09513e-05	1.92517e-05	0.00813095	0.0715967	11:74102697-76133765	0.0900457
b_memory	ENSG00000149311	0.99	132	-0.000759057	0.00703326	0.914056	3.3136e-17		1	0.0342776	11:106614258-108614258	0.120182
b_memory	ENSG00000149485	0.99	225	0.0270633	0.0154703	0.0802273	1.99228e-05	2.50915e-05	0.427192	0.028487	11:60617676-62617676	0.110701
b_memory	ENSG00000149548	0.99	269	0.0118921	0.0144788	0.411447	5.93545e-156	3.03328e-151	0.999984	0.0175221	11:123942698-125942698	0.34046
b_memory	ENSG00000149577	0.99	351	-0.0210134	0.0223661	0.347464	6.95331e-05	4.38384e-05	0.112711	0.0248856	11:116003060-118003060	0.142465
b_memory	ENSG00000149591	0.99	362	-0.01833	0.020177	0.363636	7.18143e-05	4.05487e-05	0.0765503	0.0292474	11:116076564-118076564	0.126635
b_memory	ENSG00000150625	0.99	237	0.00608683	0.00600264	0.31057	1.43628e-15		1	0.0488623	4:175873913-177965085	0.153114
b_memory	ENSG00000150977	0.99	209	-0.00146872	0.0100751	0.884097	4.0833e-05	1.54838e-05	0.00836048	0.0562371	12:122898188-124898188	0.102642
b_memory	ENSG00000151773	0.99	242	-0.00626408	0.010754	0.560239	4.34608e-05	2.07225e-05	0.0359689	0.0469481	13:43388576-45388576	0.117432
b_memory	ENSG00000152056	0.99	215	-0.0187553	0.0111271	0.0918807	1.48096e-05	1.99198e-05	0.457202	0.0372685	2:223692019-225692019	0.0965796
b_memory	ENSG00000152133	0.99	308	-0.0267914	0.0172502	0.120397	2.7939e-05	2.96982e-05	0.346826	0.0272234	2:36297329-38297329	0.120509
b_memory	ENSG00000152219	0.99	156	-0.00598056	0.0050713	0.238281	6.94796e-06	1.03498e-05	0.502022	0.0747077	11:29347828-31520510	0.0794678
b_memory	ENSG00000152495	0.99	142	0.00443646	0.0133856	0.740316	4.32732e-05	1.58394e-05	0.00629526	0.0315683	5:109621395-111621395	0.0774395
b_memory	ENSG00000152689	0.99	301	0.00810993	0.00564919	0.151119	2.22792e-152	1.00718e-147	0.999982	0.0905142	2:32754336-34763497	0.806598
b_memory	ENSG00000153113	0.99	195	0.010442	0.0125669	0.406025	2.47423e-05	1.50426e-05	0.100008	0.0356179	5:94990869-96990869	0.112112
b_memory	ENSG00000153283	0.99	172	0.00102894	0.0138991	0.940987	2.6165e-05	1.552e-05	0.0918173	0.0316432	3:110301813-112301813	0.0818982
b_memory	ENSG00000153936	0.99	172	-0.0174445	0.0124503	0.161175	1.24396e-152	1.04101e-147	0.99999	0.0209885	1:86987983-88987983	0.158575
b_memory	ENSG00000154229	0.99	167	0.0119201	0.0612164	0.845612	1.94388e-05	4.05043e-05	0.631285	0.00507512	17:62774400-64774400	0.0867949
b_memory	ENSG00000154319	0.99	320	-0.0154693	0.00629802	0.0140409	2.35985e-05	1.23541e-05	0.0561102	0.113461	8:10337887-12339965	0.130368
b_memory	ENSG00000154518	0.99	205	-0.00089133	0.00730171	0.902842	2.88693e-06	1.09953e-05	0.79289	0.0482731	2:175042819-177042819	0.0909898
b_memory	ENSG00000154589	0.99	204	0.000246796	0.00689563	0.97145	1.17728e-05	1.17102e-05	0.31473	0.0545617	8:73908501-75908501	0.084794
b_memory	ENSG00000155465	0.99	405	0.0274708	0.0165599	0.0971413	8.70393e-16		1	0.0198811	14:22273114-24273114	0.204738
b_memory	ENSG00000155657	0.99	218	0.00531247	0.011547	0.645464	1.55777e-152	1.17578e-147	0.999989	0.018229	2:178932785-180932785	0.271076
b_memory	ENSG00000156171	0.99	308	-0.00599787	0.0039061	0.124658	5.72032e-16		1	0.133262	1:110323361-112682118	0.183329
b_memory	ENSG00000156261	0.99	180	-0.000309604	0.00292911	0.915821	5.80665e-17		1	0.102351	21:28933245-31489300	0.120914
b_memory	ENSG00000157326	0.99	328	0.00693222	0.0158056	0.660956	9.40113e-15		1	0.0239107	14:23461134-25461134	0.182948
b_memory	ENSG00000157992	0.99	168	-0.0244089	0.0245603	0.320302	6.01252e-05	4.20428e-05	0.15269	0.0234884	2:26703495-28703495	0.0765805
b_memory	ENSG00000158691	0.99	367	0.00190883	0.00975087	0.844798	4.17688e-17		1	0.0216307	6:27252859-29252859	0.110647
b_memory	ENSG00000158715	0.99	221	-0.0149002	0.0494534	0.763188	3.65322e-05	6.84597e-05	0.593597	0.00814899	1:204782397-206782397	0.109973
b_memory	ENSG00000158717	0.99	417	-0.0527628	0.0342992	0.123973	3.15297e-152	1.10946e-147	0.999977	0.0104529	16:87763896-89763896	0.252016
b_memory	ENSG00000158773	0.99	270	-0.00851244	0.00883309	0.335197	3.82762e-06	1.62811e-05	0.814135	0.0461432	1:159933467-161933467	0.131895
b_memory	ENSG00000158985	0.99	77	0.0219684	0.0380654	0.563857	8.05433e-05	3.88665e-05	0.0382368	0.0131315	5:129689713-131689713	0.0593767
b_memory	ENSG00000159259	0.99	258	-0.0561855	0.0381834	0.141165	1.99225e-05	7.50245e-05	0.790588	0.013539	21:36807318-38807318	0.113234
b_memory	ENSG00000160124	0.99	214	0.00175787	0.0048989	0.719722	1.99798e-05	1.65571e-05	0.227539	0.103838	3:121055980-123219571	0.102756
b_memory	ENSG00000160201	0.99	417	0		1	6.03084e-05		1	1.08813e-12	21:43511557-45511557	0.229098
b_memory	ENSG00000160213	0.99	362	0.00112446	0.00528055	0.831371	4.91902e-05	2.16865e-05	0.0233144	0.132202	21:44163867-46201832	0.10853
b_memory	ENSG00000160255	0.99	376	0.00347815	0.004242	0.412255	1.20912e-05	1.48057e-05	0.414124	0.168881	21:45328099-47328099	0.114141
b_memory	ENSG00000160284	0.99	289	-0.00120329	0.0113379	0.915479	3.25823e-06	1.35236e-05	0.80961	0.0302991	21:46535248-48535248	0.100228
b_memory	ENSG00000160305	0.99	201	0		1	5.47927e-17		1	2.53909e-14	21:47010880-49010880	0.0981185
b_memory	ENSG00000160602	0.99	147	-0.0193759	0.010447	0.0636404	1.35731e-05	1.72415e-05	0.431144	0.0401977	17:26098024-28098024	0.0821581
b_memory	ENSG00000160856	0.99	277	-0.00807848	0.0160709	0.61519	3.61571e-05	1.9225e-05	0.0600075	0.0264607	1:156668993-158668993	0.126785
b_memory	ENSG00000160948	0.99	149	-0.00383636	0.00847548	0.650806	1.08439e-152	1.26341e-147	0.999993	0.0381643	8:144639106-146639106	0.241351
b_memory	ENSG00000160991	0.99	178	-0.0122399	0.00908874	0.178075	2.80161e-05	1.4342e-05	0.0507687	0.05515	7:101066873-103066873	0.0979452
b_memory	ENSG00000161011	0.99	388	0.00192943	0.00920893	0.834044	1.01698e-05	1.80703e-05	0.573576	0.0478466	5:178260009-180260009	0.142358
b_memory	ENSG00000161013	0.99	299	0.0332715	0.0275752	0.227597	2.1581e-152	1.02229e-147	0.999983	0.00854041	5:177765138-179765138	0.204727
b_memory	ENSG00000161016	0.99	80	0.000219289	0.00149249	0.883189	5.79884e-153	1.03522e-147	0.999996	0.259263	8:144665761-147203412	0.303627
b_memory	ENSG00000161036	0.99	174	-0.0112334	0.017412	0.51883	3.34814e-05	1.70248e-05	0.0492264	0.0218648	7:101113093-103113093	0.0824695
b_memory	ENSG00000161055	0.99	288	-0.0184595	0.019193	0.336159	1.46215e-05	1.92849e-05	0.448341	0.0197365	5:178690354-180690354	0.137086
b_memory	ENSG00000161265	0.99	295	-0.0220368	0.0109007	0.0432178	2.53701e-05	2.31703e-05	0.273544	0.0510747	19:35232420-37232420	0.123577
b_memory	ENSG00000161929	0.99	393	0.000674988	0.00416168	0.871155	2.85925e-152	1.23958e-147	0.999982	0.0974952	17:3826241-6126768	0.39586
b_memory	ENSG00000161981	0.99	197	0.00889209	0.00980946	0.364681	1.53332e-154	1.21539e-149	0.99999	0.02911	16:0-1107275	0.433455
b_memory	ENSG00000162511	0.99	260	-0.0105534	0.0179568	0.556729	1.88821e-152	9.61539e-148	0.999984	0.0183766	1:30241312-32241312	0.21279
b_memory	ENSG00000162585	0.99	225	1.44876e-14	1.07419e-08	0.999999	7.03747e-17	1.30449e-11	0.999996	5.2585e-14	1:1110848-3110848	0.147272
b_memory	ENSG00000162591	0.99	226	0.0199145	0.0186012	0.284348	4.13656e-06	2.0669e-05	0.841376	0.0202533	1:3398059-5398059	0.107211
b_memory	ENSG00000162613	0.99	151	-0.0105229	0.0177347	0.552948	2.64677e-156	2.52564e-151	0.999992	0.0108666	1:77623626-79623626	0.243985
b_memory	ENSG00000162620	0.99	134	0.000777019	0.0154656	0.95993	1.82149e-05	1.71271e-05	0.287549	0.025172	1:73682259-75682259	0.066849
b_memory	ENSG00000162704	0.99	188	-0.0107725	0.0134206	0.422155	6.45699e-16		1	0.0205219	1:182596136-184596136	0.123842
b_memory	ENSG00000163191	0.99	202	-0.279849	0.104927	0.00765106	0.000271729	0.000736354	0.712113	0.0227296	1:150983465-152983465	0.114895
b_memory	ENSG00000163319	0.99	218	0.00618012	0.0132426	0.640725	1.71781e-06	1.35631e-05	0.899215	0.0224913	4:83400330-85400330	0.119571
b_memory	ENSG00000163406	0.99	159	0.00345437	0.0113688	0.761245	2.35486e-05	1.67737e-05	0.160349	0.0376959	3:120487172-122487172	0.0701766
b_memory	ENSG00000163468	0.99	203	3.71199e-05	0.00615822	0.995191	1.02722e-05	1.24454e-05	0.409153	0.0674675	1:155218910-157218910	0.0778465
b_memory	ENSG00000163565	0.99	226	-0.0300931	0.0122191	0.013786	1.5751e-152	1.39587e-147	0.999991	0.0293787	1:157717628-159717628	0.169355
b_memory	ENSG00000163584	0.99	228	-0.00643899	0.00641391	0.315422	2.80811e-06	1.27517e-05	0.825705	0.0598905	3:169582888-171582888	0.108661
b_memory	ENSG00000163596	0.99	136	0.00580289	0.0142968	0.684825	2.4142e-05	1.32196e-05	0.0678152	0.0248674	2:202728023-204728023	0.0755119
b_memory	ENSG00000163644	0.99	239	-0.010226	0.0190719	0.591834	3.33692e-05	2.03457e-05	0.100982	0.0275748	4:88209681-90209681	0.0940995
b_memory	ENSG00000163687	0.99	161	-0.00479816	0.024905	0.847226	7.46234e-06	1.06383e-05	0.483017	0.0104925	3:57186131-59186131	0.0786796
b_memory	ENSG00000163933	0.99	158	-0.0426633	0.0149301	0.00426944	2.20341e-06	1.32494e-05	0.867919	0.0264716	3:51757046-53757046	0.0879822
b_memory	ENSG00000163947	0.99	174	0.00911023	0.00825324	0.269664	1.29709e-05	1.06108e-05	0.221544	0.0482388	3:55543750-57758203	0.0820096
b_memory	ENSG00000163958	0.99	334	-0.003354	0.017571	0.848617	3.31621e-05	2.45585e-05	0.176911	0.0276204	3:194931583-196931583	0.126722
b_memory	ENSG00000164070	0.99	115	0.00497185	0.00904449	0.582518	1.93643e-16		1	0.0232728	4:127803159-129803159	0.122463
b_memory	ENSG00000164308	0.99	170	0.00758529	0.00393019	0.0536061	1.85962e-05	1.29268e-05	0.150271	0.120254	5:95181297-97442957	0.0944648
b_memory	ENSG00000164346	0.99	260	-0.00352442	0.00367732	0.33785	9.87033e-17		1	0.155625	5:73082520-75082520	0.15981
b_memory	ENSG00000164587	0.99	314	-0.0405788	0.0211216	0.0547058	1.23276e-05	4.76971e-05	0.796055	0.0234067	5:148833365-150833365	0.136032
b_memory	ENSG00000164615	0.99	225	0.00119735	0.0095493	0.900218	2.5473e-05	1.43903e-05	0.076703	0.0412735	5:133070027-135070027	0.0870349
b_memory	ENSG00000164978	0.99	195	-0.00301529	0.00529871	0.569315	5.74539e-05	1.52424e-05	0.000163674	0.127919	9:32638046-35582554	0.0759213
b_memory	ENSG00000165502	0.99	190	0.000442394	0.00209342	0.832633	1.05443e-16		1	0.225376	14:48778093-51446256	0.145876
b_memory	ENSG00000165626	0.99	355	0		1	2.91728e-16		1	2.35265e-13	10:11933255-13933255	0.155927
b_memory	ENSG00000165695	0.99	278	0.00966715	0.00996114	0.331804	2.26688e-05	1.67082e-05	0.17486	0.0424152	9:134203409-136203409	0.122242
b_memory	ENSG00000165810	0.99	225	0.00801843	0.00581902	0.168213	1.22483e-05	1.27691e-05	0.337452	0.0796332	5:179432024-181432024	0.117577
b_memory	ENSG00000165929	0.99	309	0.0305923	0.0294882	0.29953	2.31979e-152	1.2349e-147	0.999985	0.00792377	14:91215516-93215516	0.223692
b_memory	ENSG00000166164	0.99	311	0.0208176	0.018529	0.261219	1.34556e-05	2.6664e-05	0.613815	0.0272326	16:49353710-51353710	0.118718
b_memory	ENSG00000166347	0.99	383	-0.0107876	0.00712547	0.130039	2.75412e-05	1.97837e-05	0.163887	0.0717504	18:70917657-72917657	0.129472
b_memory	ENSG00000166405	0.99	364	-0.000173769	0.00631463	0.978046	9.72972e-06	1.75743e-05	0.57983	0.098159	11:7030988-9126235	0.117028
b_memory	ENSG00000166428	0.99	230	0.0180444	0.0216556	0.404708	4.09377e-05	3.30775e-05	0.215854	0.0188911	14:104414252-106414252	0.103832
b_memory	ENSG00000166435	0.99	221	0.0042506	0.00287291	0.138995	1.55746e-152	1.15623e-147	0.999989	0.161945	11:73604594-75808284	0.493156
b_memory	ENSG00000166441	0.99	304	0.00187092	0.00522477	0.720278	7.20241e-06	1.47504e-05	0.625348	0.0882382	11:7404501-9817808	0.103868
b_memory	ENSG00000166452	0.99	276	-0.00362265	0.00941374	0.700366	3.19466e-15		1	0.0268405	11:7876029-9876029	0.151687
b_memory	ENSG00000166770	0.99	494	-0.0065	0.00989115	0.511082	2.65559e-16	5.93677e-11	0.999996	0.0376431	19:55993261-57993261	0.228704
b_memory	ENSG00000166839	0.99	139	0.00801344	0.00700707	0.252781	6.50722e-155	6.96402e-150	0.999993	0.0346154	15:64029956-66029956	0.230238
b_memory	ENSG00000166847	0.99	308	0.0160472	0.0101344	0.113321	2.27334e-152	9.69139e-148	0.999981	0.033095	16:22697679-24697679	0.212191
b_memory	ENSG00000166896	0.99	154	0.00109758	0.0176264	0.950348	0.000121374	2.84516e-05	1.9903e-05	0.0388501	12:57315338-59315338	0.0895114
b_memory	ENSG00000166913	0.99	280	0.00264282	0.00824652	0.748607	2.98906e-155	1.76595e-150	0.999986	0.0450075	20:42516156-44516156	0.347663
b_memory	ENSG00000167202	0.99	198	-0.0048135	0.0420969	0.908966	1.00286e-156	7.64908e-152	0.99999	0.00337016	15:78128030-80128030	0.222101
b_memory	ENSG00000167523	0.99	300	-0.0116946	0.00937879	0.212428	2.09383e-05	1.16754e-05	0.0729144	0.046606	16:88754444-90754444	0.120748
b_memory	ENSG00000167526	0.99	330	0.00633383	0.0037139	0.0881123	1.06926e-05	1.17941e-05	0.364616	0.165892	16:88399744-90631008	0.110362
b_memory	ENSG00000167565	0.99	280	0.0172777	0.0205219	0.399836	8.08145e-06	1.69058e-05	0.63263	0.0181133	19:39962382-41962382	0.128213
b_memory	ENSG00000167642	0.99	202	0.0582142	0.0378757	0.124298	1.37424e-152	1.06667e-147	0.99999	0.00763423	19:37749390-39749390	0.470993
b_memory	ENSG00000167748	0.99	510	0.0207944	0.0118055	0.0781682	1.27451e-05	2.8523e-05	0.654994	0.0469717	19:50318909-52323501	0.16373
b_memory	ENSG00000167766	0.99	482	0.0034875	0.00806811	0.665555	7.77762e-06	2.1763e-05	0.720809	0.0726666	19:52122472-54158588	0.14862
b_memory	ENSG00000167815	0.99	207	-0.000480125	0.0307831	0.987556	4.28816e-06	1.9186e-05	0.823143	0.0111062	19:11939792-13939792	0.0896869
b_memory	ENSG00000168028	0.99	203	-0.0126642	0.00540707	0.0191726	1.43153e-152	1.02851e-147	0.999989	0.0768729	3:38432785-40432785	0.362168
b_memory	ENSG00000168038	0.99	198	-0.00514403	0.013418	0.701447	2.83163e-06	1.41881e-05	0.84181	0.0226463	3:40865476-42865476	0.0958333
b_memory	ENSG00000168066	0.99	193	-0.0135119	0.0204709	0.50922	0.000324011	7.85124e-05	3.67714e-05	0.0571593	11:63501991-65501991	0.100154
b_memory	ENSG00000168385	0.99	248	-0.000163587	0.0139858	0.990668	7.11329e-05	2.44471e-05	0.00361814	0.0386308	2:241350944-243350944	0.142982
b_memory	ENSG00000168421	0.99	283	0.0357537	0.0503892	0.477983	2.24432e-05	5.66208e-05	0.691828	0.00696876	4:39177573-41177573	0.131639
b_memory	ENSG00000168679	0.99	288	0.0113432	0.0324429	0.726611	8.69797e-06	1.98909e-05	0.661906	0.0109278	1:109929636-111929636	0.12111
b_memory	ENSG00000168734	0.99	279	-0.00185204	0.0069683	0.790408	2.03841e-152	1.19673e-147	0.999986	0.0614363	20:42174439-44174439	0.3393
b_memory	ENSG00000168765	0.99	306	0.0139342	0.0168358	0.407868	2.27384e-152	1.02699e-147	0.999982	0.022047	1:109193645-111193645	0.224721
b_memory	ENSG00000168899	0.99	226	-0.00369315	0.00653005	0.571692	3.31959e-17	1.12934e-11	0.999998	0.0512117	2:84801108-86826721	0.142192
b_memory	ENSG00000168961	0.99	141	-8.14327e-05	0.0101701	0.993611	1.22104e-05	1.03547e-05	0.238313	0.0322796	17:24958791-26958791	0.0878019
b_memory	ENSG00000169062	0.99	151	-0.0212813	0.00758579	0.00502505	8.88707e-06	1.29924e-05	0.493962	0.0660337	13:113937294-116085488	0.104873
b_memory	ENSG00000169087	0.99	214	0.00241936	0.00374838	0.518642	5.5542e-06	1.66263e-05	0.738333	0.157798	3:121473431-123473431	0.108189
b_memory	ENSG00000169193	0.99	237	-0.00122087	0.0064646	0.850207	1.93179e-05	1.72398e-05	0.262482	0.071707	7:22637902-24637902	0.0875931
b_memory	ENSG00000169230	0.99	207	0.00173882	0.0120138	0.884921	6.01731e-05	1.83139e-05	0.00101745	0.0394151	5:175730775-177730775	0.0936735
b_memory	ENSG00000169413	0.99	462	-0.00512754	0.00613115	0.40298	5.70693e-06	1.89507e-05	0.763304	0.0955083	14:20177397-22186000	0.151281
b_memory	ENSG00000169435	0.99	131	-0.00525179	0.00826857	0.52533	3.84299e-06	1.01346e-05	0.704544	0.0456471	4:73327001-75377836	0.0897388
b_memory	ENSG00000169442	0.99	194	0.00224997	0.00801899	0.779032	1.73783e-05	1.03275e-05	0.0924275	0.0542443	1:25650550-27650550	0.0755198
b_memory	ENSG00000169660	0.99	267	0.0112996	0.0174477	0.517227	3.12484e-05	2.18069e-05	0.151869	0.0241099	17:79384573-81384573	0.117553
b_memory	ENSG00000169738	0.99	308	0.00271352	0.00565722	0.631472	4.37689e-05	1.66162e-05	0.00843587	0.103772	17:78992815-80992815	0.0960536
b_memory	ENSG00000169994	0.99	239	-0.0118577	0.00879986	0.177822	1.72263e-152	9.89107e-148	0.999986	0.0398808	2:127389422-129389422	0.184001
b_memory	ENSG00000170142	0.99	109	0		1	7.14537e-06		1	4.90475e-14	3:21884739-23884739	0.108337
b_memory	ENSG00000170145	0.99	172	9.25938e-06	9.70917	0.999999	4.90181e-05		1	3.56179e-14	11:110784229-112784229	0.399149
b_memory	ENSG00000170291	0.99	384	0.00226749	0.00417083	0.586679	1.43769e-05	1.68517e-05	0.393582	0.122514	17:6073091-8175480	0.123195
b_memory	ENSG00000170430	0.99	375	0.00203265	0.00649317	0.754247	5.19694e-16		1	0.0633107	10:130445731-132445731	0.198689
b_memory	ENSG00000170571	0.99	77	-0.00553595	0.0147064	0.706596	6.57707e-06	8.3872e-06	0.432934	0.015287	5:48626919-50626919	0.0583813
b_memory	ENSG00000170634	0.99	231	2.03617e-05	0.006165	0.997365	4.21781e-06	1.14497e-05	0.712592	0.0553327	2:53196238-55196238	0.0893168
b_memory	ENSG00000170776	0.99	263	0.0118704	0.0055508	0.0324755	1.8985e-152	1.07333e-147	0.999986	0.056786	15:85000503-87122779	0.421914
b_memory	ENSG00000170889	0.99	522	-0.00283211	0.00267887	0.290418	2.15376e-05	2.69164e-05	0.423615	0.345353	19:53704760-55759102	0.184165
b_memory	ENSG00000170906	0.99	503	-0.000339247	0.0102595	0.973621	3.15962e-06	2.43732e-05	0.896855	0.0569315	19:53612628-55612628	0.167006
b_memory	ENSG00000171067	0.99	206	-0.00629311	0.00534066	0.238662	3.57086e-05	1.28028e-05	0.00528491	0.113572	11:67034256-69034256	0.0900991
b_memory	ENSG00000171476	0.99	280	-0.00993389	0.00974778	0.308159	7.68596e-17	4.65305e-11	0.999999	0.0325566	4:56622222-58622222	0.193152
b_memory	ENSG00000171530	0.99	252	0.0127568	0.00816907	0.118382	1.79938e-152	1.1004e-147	0.999987	0.0476035	5:76071703-78071703	0.19823
b_memory	ENSG00000171621	0.99	240	0		1	8.28129e-05		1	1.50395e-13	1:8436588-10436588	0.162261
b_memory	ENSG00000171766	0.99	163	-0.00222857	0.0109897	0.839302	3.28968e-06	1.11767e-05	0.768504	0.0264522	15:44729123-46729123	0.0828526
b_memory	ENSG00000171863	0.99	398	0.00382891	0.00338102	0.257437	7.94331e-06	2.08601e-05	0.70336	0.217089	2:2622912-4622912	0.145944
b_memory	ENSG00000171992	0.99	214	-0.0200918	0.0268103	0.453612	5.48798e-05	5.01281e-05	0.273608	0.0180798	5:149750280-151750280	0.0984538
b_memory	ENSG00000172057	0.99	199	-0.0029128	0.00680756	0.66874	5.85947e-05	1.44687e-05	5.12737e-05	0.0760123	17:36827670-39049589	0.0837865
b_memory	ENSG00000172590	0.99	408	0.00634417	0.00892585	0.477231	2.99594e-152	1.07311e-147	0.999978	0.0523129	14:22260024-24305663	0.77824
b_memory	ENSG00000172667	0.99	198	0.00804657	0.0118351	0.496574	3.3541e-06	1.34541e-05	0.803129	0.0288991	3:177714963-179714963	0.104921
[truncated: 11,860 more rows]

## Sheet: Table S3
nsnps	PP.H0.abf	PP.H1.abf	PP.H2.abf	PP.H3.abf	PP.H4.abf	Association	cell	Gene
[truncated: 114 more rows]

## Sheet: Table S4
id.exposure	id.outcome	outcome	exposure	method	nsnp	b	se	pval
[truncated: 50,664 more rows]

[truncated: 4 more sheets: Table S5, Table S6, Table S7, Table S8]
